# Supplementary material for: Genotyping tools and resources to assess peanut germplasm: smut-resistant landraces as a case study
Source: PeerJ. 2021 Jan 29;9:e10581. doi: 10.7717/peerj.10581 (PMC7849506; doi:10.7717/peerj.10581)
Supplement: Supplemental Information 7 — AA:0, BB:2, No call:-1. SNPs related to Figure 1 and Table S5 are indicated with asterisk. [file peerj-09-10581-s007.xlsx]

## Sheet: Table_S2
probeset_id	NPRL-S118.1	NPRL-S118.2	NPRL-S119.1	NPRL-S119.2	NPRL-S120.1	NPRL-S120.2	NPRL-S121.1	NPRL-S121.2	NPRL-S122.1	NPRL-S122.2	I0322
AX-147207636*	2	2	2	2	2	2	2	2	2	2	2
AX-176815025	2	2	0	0	0	2	2	2	2	2	2
AX-147207654	2	2	2	2	2	2	2	2	2	2	2
AX-147207665	2	2	2	2	2	2	2	2	0	0	2
AX-176792207	2	2	2	2	2	2	2	2	2	2	2
AX-147207737	0	0	0	0	0	0	0	0	0	0	0
AX-176807872	0	0	0	0	0	0	0	0	0	0	0
AX-176795742*	2	2	2	2	2	2	2	2	2	2	2
AX-176804794*	2	2	2	2	2	2	2	2	2	2	2
AX-176811528	2	2	2	2	2	2	2	2	2	2	2
AX-176814255	2	2	2	2	2	2	2	2	2	2	2
AX-147265651	0	0	2	2	0	0	0	0	2	2	0
AX-147207779	2	2	2	2	2	2	2	2	2	2	2
AX-147207784	2	2	2	2	2	2	2	2	2	2	2
AX-147207804	0	0	0	0	0	0	0	0	0	0	0
AX-147207811	0	0	0	0	0	0	0	0	0	0	0
AX-176800286	2	2	2	2	0	0	0	0	2	2	2
AX-176792938*	0	0	0	0	0	0	0	0	0	0	0
AX-176804248	2	2	2	2	2	2	2	2	2	2	2
AX-147207826*	2	2	2	2	2	2	2	2	2	2	2
AX-176805140	2	2	2	2	2	2	2	2	2	2	2
AX-147207855	2	2	2	2	2	2	2	2	2	2	2
AX-147207857	2	2	2	2	2	2	2	2	0	0	2
AX-147207858	2	2	2	2	2	2	2	2	0	0	2
AX-147207860	0	0	0	0	0	0	0	0	2	2	0
AX-147207862	0	0	0	0	0	0	0	0	2	2	0
AX-147207895	2	2	2	2	2	2	2	2	2	2	2
AX-176792209	2	2	0	0	0	0	0	0	2	2	2
AX-176805890*	2	2	0	0	0	0	0	0	2	2	2
AX-147207952	0	0	0	0	0	0	0	0	0	0	0
AX-147208000	0	0	0	0	0	0	0	0	0	0	0
AX-147208004	0	0	0	0	0	0	0	0	0	0	0
AX-147208008	0	0	0	0	0	0	0	0	0	0	0
AX-147208009	0	0	0	0	0	0	0	0	0	0	0
AX-147208012	2	2	2	2	2	2	2	2	2	2	2
AX-176821612*	0	0	0	0	0	0	0	0	0	0	0
AX-147208069	0	0	0	0	0	0	0	0	0	0	0
AX-176821083*	2	2	2	2	2	2	2	2	2	2	2
AX-147265709	0	0	0	0	0	0	0	0	0	0	0
AX-176794931*	0	0	0	0	0	0	0	0	2	2	0
AX-176808113*	0	0	0	0	0	0	0	0	0	0	0
AX-176809096	2	2	2	2	2	2	2	2	2	2	2
AX-176804784	0	0	0	0	0	0	0	0	2	2	0
AX-147208154	0	0	0	0	0	0	0	0	0	0	0
AX-176791977	0	0	0	0	0	0	0	0	0	0	0
AX-176822801*	2	2	2	2	2	2	2	2	0	0	2
AX-176819618	2	2	2	2	2	2	2	2	2	2	2
AX-147208192	0	0	0	0	0	0	0	0	0	0	0
AX-176802509	2	2	2	2	2	2	2	2	2	2	2
AX-176791741	2	2	2	2	2	2	2	2	2	2	2
AX-147208204	2	2	2	2	2	2	2	2	2	2	2
AX-147208214	0	0	0	0	0	0	0	0	0	0	0
AX-176791840	2	2	2	2	2	2	2	2	2	2	2
AX-147208279	2	2	2	2	2	2	2	2	2	2	2
AX-147208300	2	2	2	2	2	2	2	2	2	2	2
AX-176809216	2	2	2	2	2	2	2	2	0	0	2
AX-176819903	2	2	2	2	2	2	2	2	2	2	2
AX-147208347	0	0	0	0	0	0	0	0	0	0	0
AX-147208349	0	0	0	0	0	0	0	0	0	0	0
AX-147208356	2	2	2	2	2	2	2	2	2	2	2
AX-176803117*	0	0	0	0	0	0	0	0	2	2	0
AX-147208422	0	0	0	0	0	0	0	0	0	0	0
AX-176796236*	2	2	2	2	2	2	2	2	0	0	2
AX-176822464	2	2	2	2	2	2	2	2	2	2	2
AX-147208443	2	2	2	2	2	2	2	2	2	2	2
AX-147208444	0	0	0	0	0	0	0	0	0	0	0
AX-147208448	2	2	2	2	2	2	2	2	2	2	2
AX-147208449	0	0	0	0	0	0	0	0	0	0	0
AX-147208549	0	0	0	0	0	0	0	0	0	0	0
AX-176813014	0	0	0	0	0	0	0	0	0	0	0
AX-176819709	2	2	2	2	2	2	2	2	2	2	2
AX-176795997	2	2	2	2	2	2	2	2	2	2	2
AX-176795360	2	2	0	0	0	0	0	0	2	2	2
AX-176795191	2	2	2	2	2	2	2	2	2	2	2
AX-176821095	2	2	2	2	2	2	2	2	2	2	2
AX-176822073*	0	0	0	0	0	0	0	0	2	2	0
AX-176811260	2	2	2	2	2	2	2	2	2	2	2
AX-176812318*	0	0	0	0	0	0	0	0	0	0	0
AX-147265840	0	0	0	0	0	0	0	0	0	0	0
AX-176800024*	0	0	2	2	2	2	0	0	0	0	0
AX-176803706	0	0	0	0	0	0	0	0	2	2	0
AX-176811068	2	2	2	2	2	2	2	2	2	2	2
AX-176823941*	0	0	0	0	0	0	0	0	2	2	0
AX-147208865	2	2	0	0	0	0	2	2	2	2	2
AX-176821805	0	0	0	0	0	0	0	0	2	2	0
AX-176822429	2	2	2	2	2	2	2	2	2	2	2
AX-176806214	2	2	2	2	2	2	2	2	2	2	2
AX-176804869	0	0	0	0	0	0	0	0	0	0	0
AX-176792595*	2	2	2	2	2	2	2	2	2	2	2
AX-176821487*	2	2	2	2	2	2	2	2	2	2	2
AX-176807348*	2	2	0	0	0	0	2	2	2	2	2
AX-176807010	2	2	2	2	2	2	2	2	2	2	2
AX-176804456*	2	2	2	2	2	2	2	2	2	2	2
AX-176816016*	2	2	2	2	2	2	2	2	2	2	2
AX-176797282	0	0	0	0	0	0	0	0	0	0	0
AX-176823812*	2	2	2	2	2	2	2	2	2	2	2
AX-176799733	2	2	2	2	2	2	2	2	2	2	2
AX-147209064*	2	2	2	2	2	2	2	2	2	2	2
AX-176792220	0	0	0	0	0	0	0	0	0	0	0
AX-176821103	2	2	2	2	2	2	2	2	2	2	2
AX-176819675*	2	2	2	2	2	2	2	2	2	2	2
AX-176819772	2	2	2	2	2	2	2	2	2	2	2
AX-176804226	2	2	0	0	2	2	0	0	2	2	2
AX-147209262	0	0	0	0	0	0	0	0	0	0	0
AX-147209279	0	0	0	0	0	0	0	0	0	0	0
AX-176795194*	0	0	2	2	0	0	2	2	2	2	0
AX-176814336*	0	0	0	0	0	0	0	0	0	0	0
AX-147209305	0	0	0	0	0	0	0	0	0	0	0
AX-176814714	2	2	0	0	2	2	0	0	0	0	2
AX-147209341	0	0	0	0	0	0	0	0	0	0	0
AX-176806220*	2	2	2	2	2	2	2	2	0	0	2
AX-176816188	2	2	2	2	2	2	2	2	0	0	2
AX-176813771*	0	0	0	0	0	0	0	0	2	2	0
AX-176798871	2	2	2	2	2	2	2	2	2	2	2
AX-176822925	0	0	2	2	0	0	2	2	2	2	0
AX-176800883*	0	0	2	2	0	0	2	2	2	2	0
AX-176804853*	2	2	2	2	2	2	2	2	2	2	2
AX-147209428	0	0	0	0	0	0	0	0	2	2	0
AX-176795723	2	2	2	2	2	2	2	2	2	2	2
AX-176820519*	0	0	0	0	0	0	0	0	2	2	0
AX-147209464	2	2	2	2	2	2	2	2	2	2	2
AX-147209508	0	0	0	0	0	0	0	0	0	0	0
AX-176795702	0	0	0	0	0	0	0	0	2	2	0
AX-147209540	0	0	0	0	0	0	0	0	0	0	0
AX-147209547	0	0	0	0	0	0	0	0	0	0	0
AX-147209548	0	0	0	0	0	0	0	0	0	0	0
AX-147209587	0	0	0	0	0	0	0	0	0	0	0
AX-147209590	0	0	0	0	0	0	0	0	0	0	0
AX-147209596	0	0	0	0	0	0	0	0	0	0	0
AX-147209601	2	2	2	2	2	2	2	2	0	0	2
AX-176796953	2	2	2	2	2	2	0	0	2	2	2
AX-147209673	0	0	0	0	0	0	0	0	0	0	0
AX-147209675	0	0	0	0	0	0	0	0	0	0	0
AX-176821973	2	2	2	2	2	2	2	2	2	2	2
AX-147209689	2	2	2	2	2	2	2	2	2	2	2
AX-176821642	2	2	0	0	2	0	0	0	2	2	2
AX-147209694	2	2	2	2	2	2	2	2	2	2	2
AX-176795824*	0	0	0	0	0	0	0	0	2	2	0
AX-176814745*	0	0	0	0	2	0	0	0	2	2	0
AX-147209733	2	2	2	2	2	2	2	2	2	2	2
AX-147209741	2	2	2	2	2	2	2	2	2	2	2
AX-176809254*	0	0	0	0	0	0	0	0	2	2	0
AX-176821645*	2	2	2	2	2	2	2	2	2	2	2
AX-147209776	0	0	0	0	0	0	0	0	0	0	0
AX-147209791	2	2	2	2	2	2	2	2	2	2	2
AX-147209795	0	0	0	0	0	0	0	0	0	0	0
AX-147209800	2	2	2	2	2	2	2	2	2	2	2
AX-147209811	2	2	2	2	2	2	2	2	2	2	2
AX-147209812	0	0	0	0	0	0	0	0	0	0	0
AX-147209831	0	0	0	0	0	0	0	0	0	0	0
AX-176813845*	0	0	0	0	0	0	0	0	0	0	2
AX-176799940	2	2	2	2	2	2	2	2	0	0	2
AX-176807236	0	0	0	0	0	0	0	0	0	0	0
AX-147209919	2	2	2	2	2	2	2	2	2	2	2
AX-147209923	0	0	0	0	0	0	0	0	0	0	0
AX-147209947	0	0	0	0	0	0	0	0	0	0	0
AX-147209956	2	2	2	2	2	2	2	2	2	2	0
AX-176805908*	2	2	2	2	2	2	2	2	2	2	2
AX-176797842	2	2	2	2	2	2	2	2	2	2	2
AX-176807277*	2	2	2	2	2	2	2	2	2	2	2
AX-176816204*	2	2	2	2	2	2	2	2	2	2	2
AX-147210052	0	0	0	2	0	0	0	0	0	0	0
AX-176798842	2	2	2	2	2	2	2	2	2	2	2
AX-176806591	0	0	2	2	0	0	2	2	2	2	0
AX-176820147	2	2	2	2	2	2	2	2	2	2	2
AX-147210099	0	0	0	0	0	0	0	0	0	0	0
AX-176815895	2	2	2	2	2	2	2	2	2	2	2
AX-176816649*	0	0	2	2	0	0	2	2	2	2	0
AX-176820417	0	0	2	2	0	0	2	2	2	2	0
AX-176798710	2	2	2	2	2	2	2	2	2	2	2
AX-147210116	0	0	0	0	0	0	0	0	0	0	0
AX-176811734*	2	2	2	2	2	2	2	2	0	0	2
AX-147210122	0	0	0	0	0	0	0	0	0	0	0
AX-147210124	0	0	0	0	0	0	0	0	0	0	0
AX-176791928	2	2	2	2	2	2	2	2	2	2	2
AX-176813325	0	0	0	0	0	0	0	0	0	0	0
AX-176813772	2	2	0	0	2	2	0	0	2	2	2
AX-176810894	2	2	2	2	2	2	2	2	2	2	2
AX-176813776	2	2	2	2	2	2	2	2	2	2	2
AX-147210160	0	0	0	0	0	0	0	0	0	0	0
AX-147210162	0	0	0	0	0	0	0	0	0	0	0
AX-176814512*	0	0	0	0	0	0	0	0	0	0	0
AX-176813779	0	0	0	0	0	0	0	0	2	2	0
AX-147210168	0	0	0	0	0	0	0	0	0	0	0
AX-176795375	0	0	2	2	0	0	2	2	2	2	0
AX-176811102*	2	2	2	2	2	2	2	2	2	2	2
AX-176809726*	2	2	2	2	2	2	2	2	0	0	2
AX-176797641	0	0	0	0	0	0	0	0	2	-1	0
AX-176813781	2	2	0	0	2	2	0	0	2	2	2
AX-176792717	0	0	2	2	0	0	2	2	2	2	0
AX-176795023	2	2	2	2	2	2	2	2	2	2	2
AX-176793582*	2	2	2	2	2	2	2	2	0	0	2
AX-147210197	2	2	2	2	2	2	2	2	2	2	2
AX-176819395*	2	2	2	2	2	2	2	2	2	2	2
AX-176796460*	2	2	2	2	2	2	2	2	2	2	2
AX-176801602*	0	0	2	2	0	0	2	2	2	2	0
AX-176808308	0	0	2	2	0	0	2	2	2	2	0
AX-176810138	2	2	2	2	2	2	2	2	2	2	2
AX-176813784*	2	2	2	2	2	2	2	2	2	2	2
AX-176807526*	0	0	0	0	0	0	0	0	2	2	0
AX-176813785*	2	2	2	2	2	2	2	2	2	2	2
AX-147210223	2	2	2	2	2	2	2	2	2	2	2
AX-176816168	0	0	2	2	0	0	2	2	2	2	0
AX-176793277	0	0	0	0	0	0	0	0	0	0	0
AX-147210230	0	0	0	0	0	0	0	0	0	0	0
AX-176813788	0	0	0	0	0	0	0	0	2	2	0
AX-147210242	0	0	0	0	0	0	0	0	0	0	0
AX-147210245	2	2	2	2	2	2	2	2	0	0	2
AX-176810730*	2	2	2	2	2	2	2	2	2	2	2
AX-176810722	2	2	2	2	2	2	2	2	2	2	2
AX-176804757	2	2	2	2	2	2	2	2	2	2	2
AX-176812074	0	0	0	0	0	0	0	0	2	2	0
AX-176820802*	0	0	2	2	0	0	2	2	2	2	0
AX-176803872*	0	0	0	0	0	0	0	0	2	2	0
AX-176813793	0	0	2	2	0	0	2	2	2	2	0
AX-176818579	2	2	2	2	2	2	2	2	2	2	2
AX-147210299	2	2	2	2	2	2	2	2	2	2	2
AX-176813797	2	2	2	2	2	2	2	2	2	2	2
AX-147210305	2	2	2	2	2	2	2	2	2	2	2
AX-176806929*	0	0	2	2	0	0	2	2	2	2	0
AX-176807836*	0	0	0	0	0	0	0	0	0	0	0
AX-176796839	2	2	2	2	2	2	2	2	2	2	2
AX-176804541*	0	0	0	0	0	0	0	0	2	2	0
AX-176801215*	0	0	0	0	0	0	0	0	0	0	0
AX-176797949*	2	2	2	2	2	2	2	2	0	0	2
AX-147210341	0	0	2	2	0	0	2	2	2	2	0
AX-176810955	2	2	2	2	2	2	2	2	2	2	2
AX-176795235	0	0	0	0	0	0	0	0	2	2	0
AX-176796860	2	2	2	2	2	2	2	2	2	2	2
AX-176815220	0	0	0	0	0	0	0	0	2	2	0
AX-147210350	2	2	2	2	2	2	2	2	2	2	2
AX-176800857	2	2	0	0	2	2	0	0	2	2	2
AX-176813803*	2	2	2	2	2	2	2	2	2	2	2
AX-176811393	0	0	0	0	0	0	0	0	2	2	0
AX-176797450*	2	2	2	2	2	2	2	2	0	0	2
AX-176811940	0	0	0	0	0	0	0	0	2	2	0
AX-147210394	2	2	2	2	2	2	2	2	2	2	2
AX-176800598*	2	2	2	2	2	2	2	2	0	0	2
AX-176799277	0	0	2	2	0	0	2	2	2	2	0
AX-176816554*	0	0	0	0	0	0	0	0	2	2	0
AX-147210402	0	0	0	0	0	0	0	0	0	0	0
AX-176799936	2	2	2	2	2	2	2	2	2	2	2
AX-176813807	0	0	0	0	0	0	0	0	2	2	0
AX-176805057*	2	2	2	2	2	2	2	2	0	0	2
AX-176813808*	0	0	2	2	0	0	2	2	2	2	0
AX-147210410	0	0	0	0	0	0	0	0	0	0	0
AX-176797286	2	2	2	2	2	2	2	2	2	2	2
AX-176796241	2	2	2	2	2	2	2	2	2	2	2
AX-176814142*	2	2	2	2	2	2	2	2	2	2	2
AX-176799747*	2	2	2	2	2	2	2	2	0	0	2
AX-176797758*	2	2	2	2	2	2	2	2	0	0	2
AX-176803010*	0	0	2	2	0	0	2	2	2	2	0
AX-176812496	2	2	2	2	2	2	2	2	2	2	2
AX-176813811	0	0	0	0	0	0	0	0	0	0	0
AX-176815544	0	0	0	0	0	0	0	0	0	0	0
AX-176804843	0	0	0	0	0	0	0	0	2	2	0
AX-176797659	0	0	0	0	0	0	0	0	2	2	0
AX-176810000*	2	2	2	2	2	2	2	2	2	2	2
AX-176818071*	2	2	2	2	2	2	2	2	0	0	2
AX-176810374	0	0	0	0	0	0	0	0	2	2	0
AX-176799392	0	0	0	0	0	0	0	0	0	0	0
AX-176822687*	2	2	2	2	2	2	2	2	2	2	2
AX-147210444	0	0	0	0	0	0	0	0	0	0	0
AX-176793658	0	0	0	0	0	0	0	0	2	2	0
AX-176813500*	0	0	0	0	0	0	0	0	0	0	0
AX-176813813	2	2	2	2	2	2	2	2	2	2	2
AX-176813815	2	2	2	2	2	2	2	2	0	0	2
AX-176803090	2	2	2	2	2	2	2	2	2	2	2
AX-176818277	2	2	2	2	2	2	2	2	2	2	2
AX-176818177*	0	0	2	2	0	0	2	2	2	2	0
AX-176809802*	2	2	2	2	2	2	2	2	2	2	2
AX-176808119	2	2	2	2	2	2	2	2	2	2	2
AX-176808859	0	0	0	0	0	0	0	0	0	0	0
AX-176813817	2	2	2	2	2	2	2	2	2	2	2
AX-147210492	0	0	0	0	0	0	0	0	0	0	0
AX-147210493*	0	0	0	0	0	0	0	0	0	0	0
AX-147210494*	2	2	2	2	2	2	2	2	2	2	2
AX-147210495	0	0	0	0	0	0	0	0	0	0	0
AX-176804867	2	2	2	2	2	2	2	2	2	2	2
AX-176812868	2	2	2	2	2	2	2	2	2	2	2
AX-176811726*	2	2	2	2	2	2	2	2	2	2	2
AX-176813821	2	2	0	0	2	2	0	0	2	2	2
AX-176801415	2	2	2	2	2	2	2	2	2	2	2
AX-147210522	2	2	2	2	2	2	2	2	2	2	2
AX-176813824*	0	0	0	0	0	0	0	0	0	0	0
AX-176796611*	0	0	2	2	0	0	2	2	2	2	0
AX-147210538	0	0	0	0	0	0	0	0	0	0	0
AX-176803933*	0	0	2	2	0	0	2	2	2	2	0
AX-176819842*	0	0	0	0	0	0	0	0	2	2	0
AX-176813827*	0	0	2	2	0	0	2	2	2	2	0
AX-176813828*	0	0	2	2	0	0	2	2	2	2	0
AX-176813489	0	0	0	0	0	0	0	0	2	2	0
AX-176822213	2	2	2	2	2	2	2	2	2	2	2
AX-176802862	0	0	0	0	0	0	0	0	2	2	0
AX-176801309*	0	0	0	0	0	0	0	0	0	0	0
AX-176813831	0	0	0	0	0	0	0	0	2	2	0
AX-176811219*	2	2	2	2	2	2	2	2	2	2	2
AX-176816004	2	2	2	2	2	2	2	2	2	2	2
AX-176815165	0	0	2	2	0	0	2	2	2	2	0
AX-176801221*	2	2	2	2	2	2	2	2	2	2	2
AX-176804230	2	2	2	2	2	2	2	2	0	0	2
AX-176814925	2	2	2	2	2	2	2	2	2	2	2
AX-176807133	0	0	0	0	0	0	0	0	2	2	0
AX-176804670	2	2	2	2	2	2	2	2	2	2	2
AX-176807995	0	0	0	0	0	0	0	0	0	0	0
AX-176810716	2	2	0	0	2	2	0	0	2	2	2
AX-176801826	2	2	2	2	2	2	2	2	0	0	2
AX-176798432	0	0	2	2	0	0	2	2	2	2	0
AX-176806938	2	2	2	2	2	2	2	2	2	2	2
AX-176822391*	0	0	2	2	0	0	2	2	2	2	0
AX-176801601	2	2	2	2	2	2	2	2	2	2	2
AX-176800721	2	2	2	2	2	2	2	2	2	2	2
AX-176802600*	0	0	0	0	0	0	0	0	0	0	0
AX-176803129	2	2	2	2	2	2	2	2	2	2	2
AX-176805216*	0	0	2	2	0	0	2	2	2	2	0
AX-176823174*	2	2	2	2	2	2	2	2	2	2	2
AX-176808551	0	0	0	0	0	0	0	0	0	0	0
AX-176792972	0	0	2	2	0	0	2	2	2	2	0
AX-176803558	0	0	0	0	0	0	0	0	0	0	0
AX-176793295	0	0	0	0	0	0	0	0	0	0	0
AX-176792936	0	0	0	0	0	0	0	0	2	2	0
AX-176792436	2	2	2	2	2	2	2	2	2	2	2
AX-176805341	0	0	0	0	0	0	0	0	2	2	0
AX-176820891	0	0	0	0	0	0	0	0	0	0	0
AX-176805290	0	0	0	0	0	0	0	0	0	0	0
AX-176819301	0	0	2	2	0	0	2	2	2	2	0
AX-176798614*	2	2	2	2	2	2	2	2	0	0	2
AX-147210702	2	2	2	2	2	2	2	2	2	2	2
AX-176818485	2	2	2	2	2	2	2	2	2	2	2
AX-176818014*	0	0	2	2	0	0	2	2	2	2	0
AX-176801654	0	0	0	0	0	0	0	0	2	2	0
AX-176822893	2	2	0	0	2	2	0	0	0	0	2
AX-176805391	2	2	2	2	2	2	2	2	2	2	2
AX-176801663	2	2	2	2	2	2	2	2	2	2	2
AX-176820553	2	2	2	2	2	2	2	2	2	2	2
AX-147210747	2	2	2	2	2	2	2	2	2	2	2
AX-176813885*	2	2	2	2	2	2	2	2	2	2	2
AX-176804030*	0	0	0	0	0	0	0	0	0	0	0
AX-176796518	2	2	2	2	2	2	2	2	0	0	2
AX-176809235	0	0	0	0	0	0	0	0	2	2	0
AX-176798460	2	2	2	2	2	2	2	2	0	0	2
AX-176807031	2	2	2	2	2	2	2	2	0	0	2
AX-176792681	2	2	2	2	2	2	2	2	2	2	2
AX-176819554*	2	2	2	2	2	2	2	2	2	2	2
AX-176803793*	0	0	2	2	0	0	2	2	2	2	0
AX-176808871*	0	0	0	0	0	0	0	0	2	2	0
AX-176802707	0	0	0	0	0	0	0	0	0	0	0
AX-176794987	2	2	2	2	2	2	2	2	2	2	2
AX-176809740*	2	2	2	2	2	2	2	2	0	0	2
AX-176822757	2	2	2	2	2	2	2	2	2	2	2
AX-176818802	2	2	2	2	2	2	2	2	2	2	2
AX-176813854	2	2	2	2	2	2	2	2	2	2	2
AX-176800426	0	0	0	0	0	0	0	0	2	2	0
AX-176813857	2	2	2	2	2	2	2	2	2	2	2
AX-176813866*	0	0	2	2	0	0	0	0	2	2	0
AX-176815296	2	2	0	0	2	2	2	2	0	0	2
AX-176823007	0	0	2	2	0	0	0	0	2	2	0
AX-147210899	0	0	0	0	0	0	0	0	0	0	0
AX-176813870	2	2	0	0	2	2	2	2	2	2	2
AX-176800340	0	0	0	0	0	0	0	0	0	0	0
AX-176796757*	0	0	2	2	0	0	0	0	2	2	0
AX-147210909*	0	0	0	0	0	0	0	0	0	0	0
AX-176803680	0	0	2	2	0	0	0	0	2	2	0
AX-176802212*	2	2	0	0	2	2	2	2	2	2	2
AX-176806279	2	2	2	2	2	2	2	2	2	2	2
AX-147210947	0	0	0	0	0	0	0	0	0	0	0
AX-147210969*	2	2	2	2	2	2	2	2	0	0	2
AX-147210973	0	0	0	0	0	0	0	0	0	0	0
AX-176822945	2	2	0	0	2	2	2	2	2	2	2
AX-176819480	0	0	0	0	0	0	0	0	0	0	0
AX-176809258	2	2	2	2	2	2	2	2	2	2	2
AX-176793632*	2	2	2	2	2	2	2	2	2	2	2
AX-176798789	2	2	2	2	2	2	2	2	2	2	2
AX-176792873*	2	2	2	2	2	2	2	2	0	0	2
AX-176808860	2	2	2	2	2	2	2	2	2	2	2
AX-176803080	0	0	2	2	0	0	0	0	2	2	0
AX-176805789	2	2	2	2	2	2	2	2	2	2	2
AX-176809382	2	2	2	2	2	2	2	2	2	2	2
AX-176803310*	2	2	2	2	2	2	2	2	2	2	2
AX-176803701*	2	2	2	2	2	2	2	2	0	0	2
AX-176814289	2	2	2	2	2	2	2	2	0	0	2
AX-176816282	2	2	2	2	2	2	2	2	2	2	2
AX-176793180	0	0	0	0	0	0	0	0	0	0	0
AX-176811628*	2	2	2	2	2	2	2	2	2	2	2
AX-176801766	2	2	2	2	2	2	2	2	2	2	2
AX-176821731	2	2	0	0	2	2	2	2	0	0	2
AX-176803699	2	2	2	2	2	2	2	2	2	2	2
AX-176804312	2	2	0	0	2	2	2	2	2	2	2
AX-176804485*	2	2	2	2	2	2	2	2	0	0	2
AX-176792809	0	0	0	0	0	0	0	0	2	2	0
AX-176808867	2	2	2	2	2	2	2	2	0	0	2
AX-176796786	2	2	2	2	2	2	2	2	2	2	2
AX-176813470	2	2	2	2	2	2	2	2	0	0	2
AX-176810245	2	2	2	2	2	2	2	2	0	0	2
AX-176799212	0	0	0	0	0	0	0	0	0	0	0
AX-176809657	0	0	2	2	-1	0	0	0	2	2	0
AX-176812819	0	0	2	2	0	0	0	0	2	2	0
AX-176801018*	0	0	2	2	0	0	0	0	2	2	0
AX-176809922	0	0	2	2	0	0	0	0	2	2	0
AX-176798418	2	2	2	2	2	2	2	2	2	2	2
AX-176820971*	2	2	2	2	2	2	2	2	2	2	2
AX-176808057	0	0	2	2	0	0	0	0	2	2	0
AX-176809814*	0	0	2	2	0	0	0	0	2	2	0
AX-176813889*	0	0	2	2	0	0	0	0	2	2	0
AX-176802181	2	2	0	0	2	2	2	2	0	0	2
AX-176798897	0	0	2	2	0	0	0	0	2	2	0
AX-176795601	2	2	2	2	2	2	2	2	2	2	2
AX-176806782	2	2	2	2	2	2	2	2	2	2	2
AX-176805949*	2	2	2	2	2	2	2	2	0	0	2
AX-176792379	2	2	2	2	2	2	2	2	2	2	2
AX-176813896	0	0	2	2	0	0	0	0	2	2	0
AX-176804629*	2	2	2	2	2	2	2	2	0	0	2
AX-176806283*	0	0	2	2	0	0	0	0	2	2	0
AX-176797675	2	2	2	2	2	2	2	2	2	2	2
AX-176793002	2	2	2	2	2	2	2	2	2	2	2
AX-176817260	0	0	2	2	0	0	0	0	2	2	0
AX-176802301	2	2	0	0	2	2	2	2	0	0	2
AX-176811680	0	0	2	2	0	0	0	0	2	2	0
AX-176795052	2	2	2	2	2	2	2	2	2	2	2
AX-176802151	0	0	2	2	0	0	0	0	2	2	0
AX-176796057	2	2	2	2	2	2	2	2	0	0	2
AX-176808391	2	2	2	2	2	2	2	2	2	2	2
AX-176813900	2	2	2	2	2	2	2	2	0	0	2
AX-147211112	0	0	0	0	0	0	0	0	0	0	0
AX-176822102	2	2	2	2	2	2	2	2	2	2	2
AX-176798607	0	0	2	2	0	0	0	0	2	2	0
AX-147211120	2	2	2	2	2	2	2	2	2	2	2
AX-176819781	2	2	2	2	2	2	2	2	2	2	2
AX-176798619*	2	2	0	0	2	2	2	2	0	0	2
AX-176820196	2	2	2	2	2	2	2	2	2	2	2
AX-176818561	0	0	2	2	0	0	0	0	2	2	0
AX-176820054	2	2	2	2	2	2	2	2	2	2	2
AX-176814790*	2	2	2	2	2	2	2	2	0	0	2
AX-176814250*	2	2	2	2	2	2	2	2	2	2	2
AX-176800223	2	2	2	2	2	2	2	2	2	2	2
AX-147211142	2	2	2	2	2	2	2	2	2	2	2
AX-176813901*	2	2	2	2	2	2	2	2	2	2	2
AX-176812557	0	0	2	2	0	0	0	0	2	2	0
AX-176793094	0	0	2	2	0	0	0	0	2	2	0
AX-176805814	0	0	0	0	0	0	0	0	2	2	0
AX-176822729	0	0	0	0	0	0	0	0	0	0	0
AX-176810086	2	2	2	2	2	2	2	2	2	2	2
AX-176809179*	2	2	2	2	2	2	2	2	2	2	2
AX-176795679	0	0	0	0	0	0	0	0	0	0	0
AX-176813908	2	2	2	2	2	2	2	2	2	2	2
AX-176794473*	2	2	2	2	2	2	2	2	2	2	2
AX-176798707	0	0	0	0	0	0	0	0	0	0	0
AX-176807191	2	2	2	2	2	2	2	2	2	2	2
AX-147211215*	0	0	0	0	0	0	0	0	0	0	0
AX-176797786*	0	0	0	0	0	0	0	0	0	0	0
AX-176810961	2	2	2	2	2	2	2	2	0	0	2
AX-176820334*	0	0	2	2	0	0	2	2	2	2	0
AX-176792968	2	2	2	2	2	2	2	2	2	2	2
AX-176813913*	0	0	2	2	0	0	2	2	2	2	0
AX-176822546*	2	2	2	2	2	2	2	2	2	2	2
AX-176821097*	2	2	2	2	2	2	2	2	2	2	2
AX-176819455*	2	2	2	2	2	2	2	2	2	2	2
AX-176818024*	2	2	2	2	2	2	2	2	2	2	2
AX-176804654	0	0	2	2	0	0	0	0	2	2	0
AX-176801669*	2	2	2	2	2	2	2	2	2	2	2
AX-176800679	2	2	2	2	2	2	0	0	2	2	2
AX-176801760	2	2	2	2	2	2	2	2	2	2	2
AX-176799958	2	2	2	2	2	2	2	2	2	2	2
AX-176796237	2	2	2	2	2	2	2	2	-1	-1	2
AX-176795577	2	2	2	2	2	2	2	2	2	2	2
AX-176805650*	2	2	2	2	2	2	2	2	2	2	2
AX-176812848	2	2	2	2	2	2	2	2	0	0	2
AX-176821703	2	2	2	2	2	2	2	2	2	2	2
AX-147211291	0	0	0	0	0	0	0	0	0	0	0
AX-176817744	0	0	2	2	0	0	2	2	2	2	0
AX-176822903*	2	2	2	2	2	2	2	2	2	2	2
AX-176811501	2	2	2	2	2	2	2	2	0	0	2
AX-176813919	2	2	2	2	2	2	2	2	2	2	2
AX-176809585*	2	2	2	2	2	2	2	2	0	0	2
AX-176814964	2	2	2	2	2	2	2	2	2	2	2
AX-176810459	2	2	0	0	2	2	2	2	0	0	2
AX-176795591*	2	2	2	2	2	2	2	2	0	0	2
AX-176801798	2	2	2	2	2	2	0	0	2	2	2
AX-176817281*	0	0	2	2	0	0	2	2	2	2	0
AX-176814761*	0	0	2	2	0	0	2	2	2	2	0
AX-176806141*	2	2	2	2	2	2	2	2	0	0	2
AX-176809118	2	2	2	2	2	2	2	2	2	2	2
AX-147211318	0	0	0	0	0	0	0	0	0	0	0
AX-176823334*	0	0	2	2	0	0	2	2	2	2	0
AX-176805376	2	2	2	2	2	2	2	2	2	2	2
AX-176795678	2	2	0	0	2	2	2	2	0	0	2
AX-176815910	2	2	2	2	2	2	2	2	0	0	2
AX-176817423	0	0	0	0	0	0	0	0	0	0	0
AX-176818737	0	0	2	2	0	0	2	2	2	2	0
AX-176796112	2	2	2	2	2	2	2	2	0	0	2
AX-176801447	0	0	2	2	0	0	0	0	2	2	0
AX-176806937*	2	2	2	2	2	2	2	2	2	2	2
AX-176811388	2	2	2	2	2	2	2	2	2	2	2
AX-176805586	2	2	2	2	2	2	2	2	0	0	2
AX-176814952*	2	2	2	2	2	2	2	2	2	2	2
AX-176794198	2	2	2	2	2	2	2	2	0	2	2
AX-176793672*	2	2	2	2	2	2	2	2	2	2	2
AX-176821929*	2	2	2	2	2	2	2	2	2	2	2
AX-176805588	2	2	2	2	2	2	2	2	2	2	2
AX-176816327*	0	0	2	2	0	0	0	0	2	2	0
AX-176803654*	2	2	2	2	2	2	2	2	0	0	2
AX-176806400	0	0	2	2	0	0	0	0	2	2	0
AX-176813994	2	2	2	2	2	2	2	2	0	0	2
AX-176800706	0	0	2	2	0	0	0	0	2	2	0
AX-176808388*	0	0	2	2	0	0	0	0	2	2	0
AX-176799956	0	0	0	0	0	0	0	0	0	0	0
AX-176800998	2	2	2	2	2	2	2	2	2	2	2
AX-176797551	0	0	2	2	0	0	2	2	2	2	0
AX-176810248	0	0	2	2	0	0	0	0	2	2	0
AX-176792781*	0	0	2	2	0	0	0	0	2	2	0
AX-176794026*	2	2	2	2	2	2	2	2	2	2	2
AX-176795655	0	0	2	2	0	0	0	0	2	2	0
AX-176801062*	0	0	2	2	0	0	0	0	2	2	0
AX-176813939	2	2	2	2	2	2	2	2	0	0	2
AX-176814106	2	2	0	0	2	2	0	0	2	2	2
AX-176801901	2	2	2	2	2	2	2	2	0	0	2
AX-176822014*	0	0	2	2	0	0	2	2	2	2	0
AX-176821769*	2	2	2	2	2	2	2	2	2	2	2
AX-176822603	2	2	2	2	2	2	2	2	2	2	2
AX-176805840	0	0	0	0	0	0	0	0	2	2	0
AX-176808879	0	0	0	0	0	0	0	0	0	0	0
AX-176813835	0	0	0	0	0	0	0	0	0	0	0
AX-176798910	2	2	2	2	2	2	2	2	2	2	2
AX-176813946*	2	2	2	2	2	2	2	2	2	2	2
AX-176810173	2	2	2	2	2	2	2	2	2	2	2
AX-176823386*	0	0	0	0	0	0	0	0	0	0	0
AX-176810964	0	0	2	2	0	0	0	0	2	2	0
AX-176821227	2	2	2	2	2	2	2	2	2	2	2
AX-176799624	2	2	2	2	2	2	2	2	2	2	2
AX-147211498	0	0	0	0	0	0	0	0	0	0	0
AX-176808355	0	0	2	2	0	0	0	0	2	2	0
AX-176800983	2	2	2	2	2	2	2	2	2	2	2
AX-176821234	2	2	2	2	2	2	2	2	2	2	2
AX-176803024	0	0	2	2	0	0	0	0	2	2	0
AX-176793827	0	0	2	2	0	0	0	0	2	2	0
AX-176796188	2	2	2	2	2	2	2	2	2	2	2
AX-176800551*	0	0	2	2	0	0	2	2	2	2	0
AX-176808427*	0	0	2	2	0	0	0	0	2	2	0
AX-176813952	2	2	2	2	2	2	2	2	2	2	2
AX-176814199	2	2	2	2	2	2	2	2	0	0	2
AX-176808192	2	2	2	2	2	2	2	2	2	2	2
AX-176800143	0	0	2	2	0	0	0	0	2	2	0
AX-176795937	2	2	2	2	2	2	2	2	2	2	2
AX-176813193*	0	0	0	0	0	0	0	0	0	0	0
AX-176818681*	0	0	2	2	0	0	0	0	2	2	0
AX-176813955	2	2	0	0	2	2	2	2	0	0	2
AX-176814178	0	0	2	2	0	0	2	2	2	2	0
AX-176796621*	2	2	2	2	2	2	2	2	0	0	2
AX-176809577	2	2	2	2	2	2	2	2	0	0	2
AX-147211545*	2	2	2	2	2	2	2	2	0	0	2
AX-176803824	2	2	2	2	2	2	2	2	2	2	2
AX-147211549	2	2	2	2	2	2	2	2	2	2	2
AX-176801433	2	2	2	2	2	2	2	2	2	2	2
AX-176795716	2	2	2	2	2	2	2	2	2	2	2
AX-176813956*	0	0	0	0	0	0	0	0	2	2	0
AX-176811495	2	2	2	2	2	2	2	2	2	2	2
AX-176800275*	0	0	2	2	0	0	0	0	2	2	0
AX-176821229*	2	2	2	2	2	2	2	2	2	2	2
AX-176821093*	2	2	2	2	2	2	2	2	2	2	2
AX-176799282*	2	2	2	2	2	2	2	2	2	2	2
AX-176813264*	2	2	2	2	2	2	2	2	2	2	2
AX-176815192	0	0	0	0	0	0	0	0	2	2	0
AX-176802036*	0	0	2	2	0	0	2	2	2	2	0
AX-176816631*	2	2	2	2	2	2	2	2	2	2	2
AX-176798690	2	2	2	2	2	2	2	2	2	2	2
AX-176821933	2	2	2	2	2	2	2	2	2	2	2
AX-176798147*	0	0	0	0	0	0	0	0	0	0	0
AX-176812283*	0	0	0	0	0	0	0	0	2	2	0
AX-176819886*	2	2	2	2	2	2	2	2	2	2	2
AX-176813963	0	0	2	2	0	0	0	0	2	2	0
AX-176793013	2	2	2	2	2	2	2	2	0	0	2
AX-176797340	0	0	0	0	0	0	0	0	0	0	0
AX-176821828	0	0	2	2	0	0	2	2	2	2	0
AX-176798843	0	0	0	0	0	0	0	0	0	0	0
AX-176821459	2	2	2	2	2	2	2	2	2	2	2
AX-176793416	0	0	0	0	0	0	0	0	0	0	0
AX-176809159	2	2	2	2	2	2	2	2	0	0	2
AX-176800738	0	0	2	2	0	0	0	0	2	2	0
AX-176798347*	2	2	2	2	2	2	2	2	0	0	2
AX-176821254	0	0	0	0	0	0	0	0	0	0	0
AX-176813964*	0	0	0	0	0	0	0	0	0	0	0
AX-176798960	2	2	2	2	2	2	2	2	2	2	2
AX-176794271	0	0	2	2	0	0	2	2	2	2	0
AX-176792487	0	0	2	2	0	0	0	0	2	2	0
AX-176809566	0	0	0	0	0	0	0	0	0	0	0
AX-176812706	0	0	2	2	0	0	0	0	2	2	0
AX-176813967	2	2	2	2	2	2	2	2	2	2	2
AX-176807378	0	0	2	2	0	0	2	2	2	2	0
AX-176796170*	2	2	2	2	2	2	2	2	0	0	2
AX-176798256	0	0	0	0	0	0	0	0	0	0	0
AX-176804053	2	2	2	2	2	2	2	2	2	2	2
AX-176808420	2	2	2	2	2	2	2	2	2	2	2
AX-176804308	2	2	2	2	2	2	2	2	0	0	2
AX-176801066	2	2	2	2	2	2	2	2	0	0	2
AX-176806607*	2	2	2	2	2	2	2	2	2	2	2
AX-176822643	2	2	2	2	2	2	2	2	2	2	2
AX-176799700	2	2	2	2	2	2	2	2	2	2	2
AX-176813852	2	2	2	2	2	2	2	2	2	2	2
AX-176794865	2	2	2	2	2	2	2	2	2	2	2
AX-176808326*	2	2	2	2	2	2	2	2	2	2	2
AX-176822361	0	0	2	2	2	2	0	0	2	2	0
AX-176806674*	0	0	0	0	0	0	0	0	0	0	0
AX-176820418	0	0	2	2	0	0	2	2	2	2	0
AX-176818676*	0	0	0	0	0	0	0	0	2	2	0
AX-176819845*	2	2	2	2	2	2	2	2	0	0	2
AX-176813421	0	0	2	2	0	0	0	0	2	2	0
AX-176815131*	2	2	2	2	2	2	2	2	2	2	2
AX-176805564	2	2	2	2	2	2	2	2	2	2	2
AX-176823221*	0	0	2	2	0	0	2	2	2	2	0
AX-176815170	2	2	2	2	2	2	2	2	2	2	2
AX-176795223*	2	2	2	2	2	2	2	2	2	2	2
AX-176816624	2	2	2	2	2	2	2	2	0	0	2
AX-176812436	2	2	2	2	2	2	2	2	2	2	2
AX-176811510	2	2	2	2	2	2	2	2	2	2	2
AX-176798714*	2	2	2	2	2	2	2	2	2	2	2
AX-176824019	0	0	2	2	0	0	2	2	2	2	0
AX-176803769	2	2	2	2	2	2	2	2	0	0	2
AX-176793297	0	0	2	2	0	0	2	2	2	2	0
AX-176819602	0	0	2	2	0	0	0	0	2	2	0
AX-176798643	0	0	2	2	0	0	0	0	2	2	0
AX-176805436	0	0	2	2	-1	0	0	0	2	2	0
AX-176811252	0	0	2	2	0	0	0	0	2	2	0
AX-176799716*	2	2	2	2	2	2	2	2	2	2	2
AX-176808751	0	0	2	2	0	0	0	0	2	2	0
AX-176793660*	2	2	2	2	2	2	2	2	2	2	2
AX-176798527	2	2	2	2	2	2	2	2	2	2	2
AX-176812253*	0	0	2	2	0	0	0	0	2	2	0
AX-176801174*	2	2	2	2	2	2	2	2	2	2	2
AX-176798488*	2	2	2	2	2	2	2	2	2	2	2
AX-147211622*	0	0	0	0	0	0	0	0	0	0	0
AX-147211623	0	0	0	0	0	0	0	0	0	0	0
AX-176800272	2	2	2	2	2	2	2	2	2	2	2
AX-176813984*	2	2	2	2	2	2	2	2	2	2	2
AX-176813981	2	2	2	2	2	2	2	2	2	2	2
AX-176797740*	0	0	2	2	0	2	2	2	0	0	0
AX-176793317*	0	0	0	0	0	0	0	0	0	0	0
AX-176800098	2	2	2	2	2	2	2	2	2	2	2
AX-176807902	2	2	2	2	2	2	2	2	2	2	2
AX-176818402	0	0	0	0	0	0	0	0	0	0	0
AX-176798474	0	0	2	2	0	0	2	2	2	2	2
AX-147211653	0	0	0	0	0	0	0	0	0	0	0
AX-147211654	0	0	0	0	0	0	0	0	0	0	0
AX-176793551	0	0	0	0	0	0	0	0	0	0	0
AX-176799941	0	0	0	0	0	0	0	0	0	0	0
AX-176795829*	2	2	2	2	2	2	2	2	2	2	2
AX-176821732*	2	2	2	2	2	2	2	2	2	2	2
AX-176823390	2	2	2	2	2	2	2	2	2	2	2
AX-176811363*	0	0	0	0	0	0	0	0	2	2	0
AX-176821710	0	0	2	2	2	2	-1	2	2	2	0
AX-176794585*	2	2	2	2	2	2	2	2	2	2	2
AX-147211675*	2	2	2	2	2	2	2	2	0	0	2
AX-176821461	0	0	0	0	0	0	0	0	-1	0	0
AX-176798823	0	0	0	0	0	0	0	0	2	2	0
AX-176813767	0	0	2	2	0	0	0	0	2	2	2
AX-176792426*	0	0	0	0	0	0	0	0	0	0	0
AX-176818471	0	0	0	0	0	0	0	0	0	0	0
AX-176804305	2	2	2	2	2	2	2	2	2	2	2
AX-176823205	2	2	2	2	2	2	2	2	2	2	2
AX-176816628	2	2	2	2	2	2	2	2	2	2	2
AX-176818675*	2	2	2	2	2	2	2	2	0	0	2
AX-176798233*	2	2	2	2	2	2	2	2	2	2	2
AX-176798922	0	0	0	0	0	0	0	0	2	2	0
AX-176816020	0	0	0	0	0	0	0	0	0	0	0
AX-176818377	2	2	2	2	2	2	2	2	2	2	2
AX-176823750	0	0	0	0	0	0	0	0	0	0	0
AX-176809259*	0	0	2	2	2	2	2	2	0	0	0
AX-176819601	0	0	0	0	0	0	0	0	0	0	0
AX-176806219*	2	2	2	2	2	2	2	2	2	2	2
AX-176804861	2	2	2	2	2	2	2	2	2	2	2
AX-147211707	0	0	0	0	0	0	0	0	0	0	0
AX-176809111	2	2	2	2	2	2	2	2	2	2	2
AX-176792545	0	0	0	0	0	0	0	0	2	2	0
AX-176820578*	2	2	2	2	2	2	2	2	0	0	2
AX-176821283	2	2	2	2	2	2	2	2	2	2	2
AX-176813019	2	2	2	2	2	2	2	2	2	2	2
AX-176810167	0	0	0	0	0	0	0	0	2	2	0
AX-176822520	2	2	2	2	2	2	2	2	2	2	2
AX-176803946	2	2	2	2	2	2	2	2	2	2	2
AX-176796833	0	0	0	0	0	0	0	0	2	2	0
AX-176818258*	2	2	2	2	2	2	2	2	0	0	2
AX-176803246*	2	2	2	2	0	2	2	2	2	2	2
AX-176805976	0	0	0	0	0	0	0	0	0	0	0
AX-176807865	2	2	2	2	2	2	2	2	2	2	2
AX-176797014*	2	2	2	2	2	2	2	2	2	2	2
AX-176801039*	2	2	2	2	2	2	2	2	2	2	2
AX-176795055*	2	2	2	2	2	2	2	2	2	2	2
AX-147211762*	2	2	2	2	2	2	2	2	2	2	2
AX-176811993	0	0	2	2	0	2	2	2	2	2	2
AX-176793373	2	2	2	2	2	2	2	2	0	-1	2
AX-176795944*	2	2	2	2	2	2	2	2	2	2	2
AX-176801728	2	2	2	2	2	2	2	2	2	2	2
AX-176805876*	2	2	2	2	2	2	2	2	0	0	2
AX-176793727	0	0	0	0	0	0	0	0	0	0	0
AX-147211782	2	2	2	2	2	2	2	2	2	2	2
AX-147211783*	0	0	0	0	0	0	0	0	0	0	0
AX-147211785*	2	2	0	0	0	0	0	0	2	2	2
AX-176804770	2	2	2	2	2	2	2	2	2	2	2
AX-176810658	2	2	2	2	2	2	2	2	2	2	2
AX-176819540	0	0	0	0	0	0	0	0	0	0	0
AX-176818571	2	2	2	2	2	2	2	2	2	2	2
AX-176814583	2	2	2	2	2	2	2	2	2	2	2
AX-176822286	2	2	2	2	2	2	2	2	2	2	2
AX-176798958	0	0	0	0	0	0	0	0	2	2	0
AX-147211801	2	2	2	2	2	2	2	2	2	2	2
AX-147211802	2	2	2	2	2	2	2	2	2	2	2
AX-176822829*	2	2	2	2	2	2	2	2	2	2	2
AX-176804741	2	2	2	2	2	2	2	2	2	2	2
AX-147211812	0	0	0	0	0	0	0	0	0	0	0
AX-176800866	2	2	2	2	2	2	2	2	2	2	2
AX-176799784*	2	2	2	2	2	2	2	2	0	0	2
AX-176811595	2	2	2	2	2	2	2	2	0	0	2
AX-147211820	0	0	0	0	0	0	0	0	0	0	0
AX-176822314	0	0	0	0	0	0	0	0	0	0	0
AX-176798221*	2	2	2	2	2	2	2	2	0	0	2
AX-176819503*	2	2	2	2	2	2	2	2	0	0	2
AX-176794345*	0	0	0	0	0	0	0	0	2	2	0
AX-176796852	0	0	0	0	0	0	0	0	0	0	0
AX-176799257*	2	2	2	2	2	2	2	2	0	0	2
AX-176795987*	2	2	2	2	2	2	2	2	2	2	2
AX-176811779*	2	2	2	2	2	2	2	2	0	0	2
AX-147211834	2	2	2	2	2	2	2	2	2	2	2
AX-176824226	2	2	2	2	2	2	2	2	2	2	2
AX-176799331	2	2	2	2	2	2	2	2	0	0	2
AX-176821725	0	0	0	0	0	0	0	0	0	0	0
AX-147211846*	0	0	0	0	0	0	0	0	0	0	0
AX-147211853	2	2	2	2	2	2	2	2	2	2	2
AX-176819614	2	2	2	2	2	2	2	2	2	2	2
AX-176819572	2	2	2	2	2	2	2	2	2	2	2
AX-147211855	0	0	0	0	0	0	0	0	0	0	0
AX-176794304*	2	2	2	2	2	2	2	2	2	2	2
AX-147211859	0	0	0	0	0	0	0	0	0	0	0
AX-147211861*	2	2	2	2	2	2	2	2	2	2	2
AX-176808268	2	2	2	2	2	2	2	2	2	2	2
AX-176823977	2	2	2	2	2	2	2	2	2	2	2
AX-176816203	2	2	2	2	2	2	2	2	2	2	2
AX-176821548	2	2	2	2	2	2	2	2	2	2	2
AX-147211868	0	0	0	0	0	0	0	0	0	0	0
AX-176802424	2	2	2	2	2	2	2	2	2	2	2
AX-176801740*	2	2	2	2	2	2	2	2	2	2	2
AX-176805032	2	2	2	2	2	2	2	2	0	0	2
AX-176792451	2	2	2	2	2	2	2	2	2	2	2
AX-176818752	2	2	2	2	2	2	2	2	0	0	2
AX-176800888*	0	0	0	0	0	0	0	0	2	2	0
AX-176803831*	2	2	2	2	2	2	2	2	0	0	2
AX-176819821	0	0	0	0	0	0	0	0	0	0	0
AX-176817354*	2	2	2	2	2	2	2	2	2	2	2
AX-176797394*	2	2	2	2	2	2	2	2	2	2	2
AX-176800485	2	2	2	2	2	2	2	2	0	0	2
AX-176796001*	2	2	2	2	2	2	2	2	0	0	2
AX-147211892	0	0	2	2	2	2	2	2	2	2	0
AX-176804073*	0	0	0	0	0	0	0	0	2	2	0
AX-176824225*	0	0	0	0	0	0	0	0	2	2	0
AX-176813209*	2	2	2	2	2	2	2	2	2	2	2
AX-176814597*	0	0	0	0	0	0	0	0	0	0	0
AX-147211898	0	0	0	0	0	0	0	0	0	0	0
AX-176821294	2	2	2	2	2	2	2	2	0	0	2
AX-176822152*	2	2	2	2	2	2	2	2	2	2	2
AX-176802412*	2	2	2	2	2	2	2	2	2	2	2
AX-176811969	2	2	2	2	2	2	2	2	0	0	2
AX-176797373*	2	2	2	2	2	2	2	2	0	0	2
AX-176796247*	2	2	2	2	2	2	2	2	0	0	2
AX-147211911	0	0	0	0	0	0	0	0	0	0	0
AX-176794791	2	2	2	2	2	2	2	2	2	2	2
AX-147211917	0	0	0	0	0	0	0	0	2	2	0
AX-176796717*	0	0	0	0	0	0	0	0	0	0	0
AX-176795125*	2	2	2	2	2	2	2	2	2	2	2
AX-176799443	2	2	2	2	2	2	2	2	2	2	2
AX-176806964*	2	2	2	2	2	2	2	2	2	2	2
AX-176811420	2	2	2	2	2	2	2	2	2	2	2
AX-176791547*	2	2	2	2	2	2	2	2	2	2	2
AX-147211941	0	0	0	0	0	0	0	0	0	0	0
AX-176804826*	0	0	0	0	0	0	0	0	2	2	0
AX-176794786	0	0	0	0	0	0	0	0	0	0	0
AX-176813023	2	2	2	2	2	2	2	2	2	2	2
AX-147211956	0	0	0	0	0	0	0	0	0	0	0
AX-176805388*	2	2	2	2	2	2	2	2	2	2	2
AX-147211958	0	0	0	0	0	0	0	0	0	0	0
AX-147211963	2	2	2	2	2	2	2	2	2	2	2
AX-176795982	2	2	2	2	2	2	2	2	2	2	2
AX-176803669	2	2	2	2	2	2	2	2	2	2	2
AX-176800770*	2	2	2	2	2	2	2	2	2	2	2
AX-176818458	2	2	2	2	2	2	2	2	2	2	2
AX-176806239	2	2	2	2	2	2	2	2	2	2	2
AX-176795117*	2	2	2	2	2	2	2	2	0	0	2
AX-176823356*	2	2	2	2	2	2	2	2	2	2	2
AX-176792601*	2	2	2	2	2	2	2	2	2	2	2
AX-176820922	0	0	0	0	0	0	0	0	0	0	0
AX-176802192	0	0	0	0	0	0	0	0	2	2	0
AX-176813993	2	2	2	2	2	2	2	2	0	0	2
AX-176802259*	2	2	2	2	2	2	2	2	2	2	2
AX-147211998	0	0	0	0	0	0	0	0	2	2	0
AX-147211999	0	0	0	0	0	0	0	0	2	2	0
AX-176794566	0	0	0	0	0	0	0	0	0	0	0
AX-176809460*	2	2	2	2	2	2	2	2	0	0	2
AX-147212001	2	2	2	2	2	2	2	2	2	2	2
AX-176809573	2	2	2	2	2	2	2	2	2	2	2
AX-176807826	0	0	0	0	0	0	0	0	0	0	0
AX-176802902	2	2	2	2	2	2	2	2	0	0	2
AX-176803565*	2	2	2	2	2	2	2	2	0	0	2
AX-147212022*	2	2	2	2	2	2	2	2	2	2	2
AX-176798379*	2	2	2	2	2	2	2	2	0	0	2
AX-176822647	2	2	2	2	2	2	2	2	2	2	2
AX-176805549	2	2	2	2	2	2	2	2	0	0	2
AX-176794984	0	0	0	0	0	0	0	0	0	0	0
AX-176794174	2	2	2	2	2	2	2	2	-1	-1	2
AX-176820524	0	0	0	0	0	0	0	0	2	2	0
AX-176795072	2	2	2	2	2	2	2	2	2	2	2
AX-176823141*	2	2	2	2	2	2	2	2	2	2	2
AX-176812666*	2	2	2	2	2	2	2	2	0	0	2
AX-176792695	2	2	2	2	2	2	2	2	0	0	2
AX-176803727	0	0	0	0	0	0	0	0	2	2	0
AX-147212046	0	0	0	0	0	0	0	0	2	2	0
AX-176807578*	2	2	2	2	2	2	2	2	2	2	2
AX-176810751*	2	2	2	2	2	2	2	2	0	0	2
AX-176819800*	2	2	2	2	2	2	2	2	0	0	2
AX-176824003	0	0	0	0	0	0	0	0	0	0	0
AX-176797387*	0	0	0	0	0	0	0	0	2	2	0
AX-176794398	2	2	2	2	2	2	2	2	2	2	2
AX-176819348	2	2	2	2	2	2	2	2	2	2	2
AX-176806979	2	2	2	2	2	2	2	2	2	2	2
AX-176812268*	2	2	2	2	2	2	2	2	0	0	2
AX-147212063	2	2	2	2	2	2	2	2	2	2	2
AX-176806460	0	0	0	0	0	0	0	0	0	0	0
AX-176802817	2	2	2	2	2	2	2	2	2	2	2
AX-176813669*	0	0	0	0	0	0	0	0	0	0	0
AX-176810379	2	2	2	2	2	2	2	2	2	2	2
AX-176819900*	2	2	2	2	2	2	2	2	2	2	2
AX-176795108*	2	2	2	2	2	2	2	2	2	2	2
AX-176797600	0	0	0	0	0	0	0	0	2	2	0
AX-147212082	0	0	0	0	0	0	0	0	0	0	0
AX-176806559*	2	2	2	2	2	2	2	2	2	2	2
AX-176821165	2	2	2	2	2	2	2	2	2	2	2
AX-176819887	2	2	2	2	2	2	2	2	2	2	2
AX-176823707*	2	2	2	2	2	2	2	2	2	2	2
AX-176814478	2	2	2	2	2	2	2	2	2	2	2
AX-176819342*	0	0	0	0	0	0	0	0	2	2	0
AX-176794836	2	2	2	2	2	2	2	2	2	2	2
AX-176823426*	2	2	2	2	2	2	2	2	2	2	2
AX-176819969	2	2	2	2	2	2	2	2	2	2	2
AX-176809032	2	2	2	2	2	2	2	2	2	2	2
AX-147212098	2	2	0	0	2	0	0	0	0	0	0
AX-147212099	2	2	0	0	2	0	0	0	0	0	0
AX-147212113	0	0	0	0	0	0	0	0	0	0	0
AX-147212141	2	2	2	2	2	2	2	2	2	2	2
AX-176792377	0	0	0	0	0	0	0	0	0	0	0
AX-147212144	2	2	2	2	2	2	2	2	2	2	2
AX-147212154*	2	2	2	2	2	2	2	2	2	2	2
AX-147212155	2	2	2	2	2	2	2	2	2	2	2
AX-147212158	2	2	2	2	2	2	2	2	2	2	2
AX-147212160	2	2	2	2	2	2	2	2	2	2	2
AX-147212162	2	2	2	2	2	2	2	2	2	2	2
AX-147212174	0	0	0	0	0	0	0	0	0	0	0
AX-147212183	2	2	2	2	2	2	2	2	2	2	2
AX-147212187	0	0	0	0	0	0	0	0	0	0	0
AX-147212190	2	2	2	2	2	2	2	2	2	2	2
AX-147212192	0	0	0	0	0	0	0	0	0	0	0
AX-147212194	2	2	2	2	2	2	2	2	2	2	2
AX-147212206	2	2	2	2	2	2	2	2	0	0	0
AX-147212208	0	0	0	0	0	0	0	0	2	2	2
AX-147212209	2	2	2	2	2	2	2	2	-1	-1	0
AX-147212218	0	0	0	0	0	0	0	0	0	0	0
AX-147212219	2	2	2	2	2	2	2	2	2	2	2
AX-147212222	2	2	2	2	2	2	2	2	2	2	2
AX-147212224	2	2	2	2	2	2	2	2	2	2	2
AX-147212225*	2	2	2	2	2	2	2	2	2	2	2
AX-147212230	2	2	2	2	2	2	2	2	2	2	2
AX-147212251	0	0	0	0	0	0	0	0	0	0	0
AX-176803279*	0	0	0	0	0	0	0	0	0	0	0
AX-147212256	2	2	2	2	2	2	2	2	2	2	2
AX-176809521	2	2	2	2	2	2	2	2	2	2	2
AX-147212259	2	2	2	2	2	2	2	2	2	2	2
AX-147212273	0	0	0	0	0	0	0	0	0	0	0
AX-147212282	0	0	0	0	0	0	0	0	0	0	0
AX-147212284	0	0	0	0	0	0	0	0	0	0	0
AX-176792729*	2	2	2	2	2	2	2	2	0	0	2
AX-147212293*	2	2	2	2	2	2	2	2	2	2	2
AX-147212317	0	0	0	0	0	0	0	0	0	0	0
AX-176792147	2	2	2	2	2	2	2	2	2	2	2
AX-147212333	2	2	2	2	2	2	2	2	2	2	2
AX-147212350	2	2	2	2	2	2	2	2	2	2	2
AX-147212359	0	0	0	0	0	0	0	0	2	2	2
AX-147212360	2	2	2	2	2	2	2	2	2	2	2
AX-176791428	2	2	2	2	2	2	2	2	2	2	2
AX-176802034	2	2	2	2	2	2	2	2	-1	2	2
AX-147212376	0	0	0	0	0	0	0	0	0	0	0
AX-147212377	0	0	0	0	0	0	0	0	0	0	0
AX-147212393*	2	2	2	2	2	2	2	2	2	2	2
AX-147212394	2	2	2	2	2	2	2	2	2	2	2
AX-147212410	2	2	2	2	2	2	2	2	2	2	2
AX-147212411	2	2	2	2	2	2	2	2	2	2	2
AX-147212414	2	2	2	2	2	2	2	2	2	2	2
AX-147212422	2	2	2	2	2	2	2	2	2	2	2
AX-176793303	0	0	0	0	0	0	0	0	2	2	0
AX-147212436	2	2	2	2	2	2	2	2	2	2	2
AX-147212437	0	0	0	0	0	0	0	0	0	0	0
AX-147212440	2	2	2	2	2	2	2	2	2	2	2
AX-176806440	0	0	0	0	0	0	0	0	0	0	0
AX-147212467	0	0	0	0	0	0	0	0	0	0	0
AX-147212474	2	2	2	2	2	2	2	2	2	2	2
AX-147212484	2	2	2	2	2	2	2	2	2	2	2
AX-147212485	2	2	2	2	2	2	2	2	2	2	2
AX-176814009	0	0	0	0	0	0	0	0	0	0	0
AX-147212491*	2	2	2	2	2	2	2	2	2	2	2
AX-147212493	2	2	2	2	2	2	2	2	2	2	2
AX-147212498	2	2	2	2	2	2	2	2	2	2	0
AX-147212502	0	0	0	0	0	0	0	0	0	0	0
AX-147212508	0	0	0	0	0	0	0	0	0	0	0
AX-147212524	2	2	2	2	2	2	2	2	2	2	2
AX-147212540	0	0	0	0	0	0	0	0	2	2	2
AX-147212542	2	2	2	2	2	2	2	2	0	0	2
AX-147212555*	2	2	2	2	2	2	2	2	2	2	2
AX-147212572	2	2	2	2	2	2	2	2	2	2	2
AX-147212575	2	2	2	2	2	2	2	2	2	2	2
AX-147212583	0	0	0	0	0	0	0	0	0	0	0
AX-147212613	0	0	0	0	0	0	0	0	0	0	0
AX-147212630*	0	0	0	0	0	0	0	0	0	0	0
AX-147212631	0	0	0	0	0	0	0	0	0	0	0
AX-147212636	0	0	0	0	0	0	0	0	0	0	0
AX-147212639	2	2	2	2	2	2	2	2	2	2	2
AX-147212647	0	0	0	0	0	0	0	0	0	0	0
AX-147212654*	2	2	2	2	2	2	2	2	2	2	2
AX-147212659	2	2	2	2	2	2	2	2	2	2	2
AX-176792062	2	2	2	2	2	2	2	2	2	2	2
AX-147212665	0	0	0	0	0	0	0	0	2	2	2
AX-147212669	2	2	2	2	2	2	2	2	2	2	2
AX-147212670	0	0	0	0	0	0	0	0	0	0	0
AX-147212671	0	0	0	0	0	0	0	0	2	2	0
AX-147212672	2	2	2	2	2	2	2	2	2	2	2
AX-147212675	2	2	2	2	2	2	2	2	2	2	2
AX-147212680	2	2	2	2	2	2	2	2	2	2	2
AX-147212684	0	0	0	0	0	0	0	0	0	0	0
AX-147212685	2	2	2	2	2	2	2	2	2	2	2
AX-147212687	2	2	2	2	2	2	2	2	2	2	2
AX-147212690	2	2	2	2	2	2	2	2	2	2	2
AX-147212692	2	2	2	2	2	2	2	2	2	2	2
AX-147212694	2	2	2	2	2	2	2	2	2	2	2
AX-147212698	2	2	0	0	0	0	0	0	2	2	2
AX-147212708	0	0	2	2	2	2	2	2	0	0	0
AX-147212710	2	2	2	2	2	2	2	2	2	2	2
AX-147212723	0	0	0	0	0	0	0	0	0	0	0
AX-147212742	0	0	0	0	0	0	0	0	0	0	0
AX-147212743	2	2	2	2	2	2	2	2	2	2	2
AX-147212754	0	0	0	0	0	0	0	0	0	0	0
AX-147212756	2	2	2	2	2	2	2	2	2	2	2
AX-147212761	0	0	0	0	0	0	0	0	0	0	0
AX-176812629	0	0	0	0	0	0	0	0	2	2	0
AX-176793345	2	2	2	2	2	2	2	2	2	2	2
AX-176791510	2	2	2	2	2	2	2	2	0	0	2
AX-176803469*	2	2	2	2	2	2	2	2	0	0	2
AX-147212770*	2	2	2	2	2	2	2	2	0	0	2
AX-147212772	2	2	2	2	2	2	2	2	0	0	2
AX-176794096	2	2	2	2	2	2	2	2	0	0	2
AX-147212778	2	2	2	2	2	2	2	2	2	2	2
AX-147212785	0	0	0	0	0	0	0	0	0	0	0
AX-176796394	2	2	2	2	2	2	2	2	2	2	2
AX-176791447	2	2	2	2	2	2	2	2	2	2	2
AX-147212793	2	2	2	2	2	2	2	2	2	2	2
AX-176800636	2	2	2	2	2	2	0	0	2	2	2
AX-147212795	0	0	0	0	0	0	0	0	0	0	0
AX-147212801	2	2	2	2	2	2	2	2	2	2	2
AX-147212815	0	0	0	0	0	0	0	0	0	0	0
AX-147212819	2	2	2	2	2	2	2	2	2	2	2
AX-147212821	0	0	0	0	0	0	0	0	0	0	0
AX-147212836	2	2	2	2	2	2	2	2	2	2	2
AX-176805545	0	0	0	0	0	0	0	0	0	0	0
AX-147212868	0	0	0	0	0	0	0	0	0	0	0
AX-176809156	2	2	2	2	2	2	2	2	2	2	2
AX-147212872	0	0	0	0	0	0	0	0	0	0	0
AX-147212874	0	0	0	0	0	0	0	0	0	0	0
AX-147212877	0	0	0	0	0	0	0	0	0	0	0
AX-147212883	2	2	2	2	2	2	2	2	2	2	2
AX-147212885	0	0	0	0	0	0	0	0	0	0	0
AX-147212890	2	2	2	2	2	2	2	2	2	2	2
AX-147212893	2	2	2	2	2	2	2	2	2	2	2
AX-147212894	2	2	2	2	2	2	2	2	2	2	2
AX-147212901	2	2	2	2	2	2	2	2	2	2	2
AX-147212902	0	0	0	0	0	0	0	0	0	0	0
AX-147212908	2	2	2	2	2	2	2	2	2	2	2
AX-176797433	2	2	2	2	2	2	2	2	0	0	2
AX-176804258	2	2	2	2	2	2	2	2	2	2	2
AX-176794388	0	0	0	0	0	0	0	0	0	0	0
AX-147212929	2	2	2	2	2	2	2	2	2	2	2
AX-176811128	2	2	2	2	2	2	2	2	2	2	2
AX-147212937	2	2	2	2	2	2	2	2	2	2	2
AX-147212945	2	2	2	2	2	2	2	2	2	2	2
AX-147212954	2	2	2	2	2	2	2	2	2	2	2
AX-147212959	2	2	2	2	2	2	2	2	2	2	2
AX-147212961	2	2	2	2	2	2	2	2	2	2	2
AX-176792125	2	2	2	2	2	2	2	2	2	2	2
AX-147212968	2	2	2	2	2	2	2	2	2	2	2
AX-176814012	2	2	0	0	0	0	0	0	2	2	2
AX-176814011	0	0	0	0	0	0	0	0	2	2	0
AX-176811000	2	2	2	2	2	2	2	2	2	2	2
AX-147212982	0	0	0	0	0	0	0	0	0	0	0
AX-147212983	0	0	0	0	0	0	0	0	0	0	0
AX-147212989	2	2	2	2	2	2	2	2	2	2	2
AX-147212990	2	2	2	2	2	2	2	2	2	2	2
AX-147212992	2	2	2	2	2	2	2	2	2	2	2
AX-147212993	0	0	0	0	0	0	0	0	0	0	0
AX-147212997	2	2	2	2	2	2	2	2	2	2	2
AX-147213012	0	0	0	0	0	0	0	0	0	0	0
AX-147213014	2	2	2	-1	2	2	2	2	2	2	2
AX-147213016	2	2	2	2	2	2	2	2	2	2	2
AX-147213017	2	2	2	2	2	2	2	2	2	2	2
AX-176795792	2	2	0	0	0	0	0	0	2	2	2
AX-147213021	2	2	2	2	2	2	2	2	0	0	2
AX-147213023*	2	2	2	2	2	2	2	2	2	2	2
AX-147213024	2	2	2	2	2	2	2	2	2	2	2
AX-147213025	2	2	2	2	2	2	2	2	2	2	2
AX-147213026	2	2	2	2	2	2	2	2	2	2	2
AX-147213027	2	2	2	2	2	2	2	2	2	2	2
AX-147213028	2	2	2	2	2	2	2	2	2	2	2
AX-147213029*	2	2	2	2	2	2	2	2	2	2	2
AX-147213030	0	0	0	0	0	0	0	0	0	0	0
AX-147213031*	2	2	2	2	2	2	2	2	2	2	2
AX-147213035	2	2	2	2	2	2	2	2	2	2	2
AX-147213042	2	2	2	2	2	2	2	2	2	2	2
AX-147213050	0	0	0	0	0	0	0	0	0	0	0
AX-147213072	2	2	2	2	2	2	2	2	2	2	2
AX-147213077	2	2	2	2	2	2	2	2	2	2	2
AX-147213080	2	2	2	2	2	2	2	2	2	2	2
AX-176796759	2	2	2	2	2	2	2	2	0	0	2
AX-176812862*	2	2	2	2	2	2	2	2	2	2	2
AX-147213085	2	2	2	2	2	2	2	2	2	2	2
AX-147213088	2	2	2	2	2	2	2	2	2	2	2
AX-147213091	2	2	2	2	2	2	2	2	2	2	2
AX-147213095	2	2	2	2	2	2	2	2	2	2	2
AX-176815071	2	2	2	2	2	2	2	2	0	0	2
AX-176792724	2	2	2	2	2	2	2	2	2	2	2
AX-147213126	2	2	2	2	2	2	2	2	0	0	2
AX-176795366	2	2	2	2	2	2	2	2	2	2	2
AX-176796733	0	0	0	0	0	0	0	0	0	0	0
AX-147213145*	2	2	0	0	0	0	0	0	2	2	2
AX-176814019	2	2	2	2	2	2	2	2	0	0	2
AX-176814018*	2	2	2	2	2	2	2	2	2	2	2
AX-147213168	0	0	0	0	0	0	0	0	0	0	0
AX-147213171	2	2	2	2	2	2	2	2	0	0	2
AX-147213173*	2	2	0	0	0	0	0	0	2	2	2
AX-147213174	0	0	0	0	0	0	0	0	0	0	0
AX-147213175	0	0	0	0	0	0	0	0	0	0	0
AX-147213176	2	2	2	2	2	2	2	2	2	2	2
AX-147213196	2	2	0	0	0	0	0	0	2	2	2
AX-176818334	0	0	0	0	0	0	0	0	0	0	0
AX-176814022	2	2	2	2	2	2	2	2	2	2	2
AX-176797873*	0	0	0	0	0	0	0	0	0	0	0
AX-147213222	0	0	0	0	0	0	0	0	0	0	0
AX-176816383	2	2	2	2	2	2	2	2	2	2	2
AX-147213242*	2	2	2	2	2	2	2	2	2	2	2
AX-147213257	0	0	0	0	0	0	0	0	2	2	0
AX-147213258	2	2	2	2	2	2	2	2	0	0	2
AX-176801214	0	0	0	0	0	0	0	0	2	2	0
AX-176812585	0	0	0	0	0	0	0	0	2	2	0
AX-176821706*	2	2	2	2	2	2	2	2	2	2	2
AX-176821160	2	2	2	2	2	2	2	2	2	2	2
AX-176815819*	0	0	0	0	0	0	0	0	2	2	0
AX-147213298	0	0	0	0	0	0	0	0	0	0	0
AX-176814028*	2	2	2	2	2	2	2	2	2	2	2
AX-147213308*	2	2	2	2	2	2	2	2	2	2	2
AX-176818166	2	2	2	2	2	2	2	2	2	2	2
AX-176814034	0	0	2	2	2	2	2	2	2	2	0
AX-176797451	0	0	2	2	2	2	2	2	2	2	0
AX-147213331	0	0	0	0	0	0	0	0	0	0	0
AX-147213341	0	0	0	0	0	0	0	0	0	0	0
AX-176810077	2	2	2	2	2	2	2	2	0	0	2
AX-147213353	2	2	0	0	0	0	0	0	2	2	2
AX-176791922	2	2	2	2	2	2	2	2	2	2	2
AX-176822885	2	2	0	0	0	0	0	0	2	2	2
AX-147213370	0	0	0	0	0	0	0	0	0	0	0
AX-176797707	2	2	2	2	2	2	2	2	2	2	2
AX-147213383	0	0	0	0	0	0	0	0	0	0	0
AX-147213384*	2	2	2	2	2	2	2	2	2	2	2
AX-176812634	0	0	0	0	0	0	0	0	2	2	0
AX-176816304	0	0	0	0	0	0	0	0	2	2	2
AX-176802907	0	0	0	0	0	0	0	0	0	0	0
AX-147213404	2	2	2	2	2	2	2	2	2	2	2
AX-176814043	0	0	0	0	0	0	0	0	2	2	2
AX-147213410*	2	2	2	2	2	2	2	2	2	2	2
AX-176794165	2	2	2	2	2	2	2	2	2	2	2
AX-176798569	0	0	0	0	0	0	0	0	0	0	0
AX-147213417*	0	0	0	0	0	0	0	0	0	0	0
AX-147213418*	0	0	0	0	0	0	0	0	2	2	0
AX-176796626	2	2	2	2	2	2	2	2	2	2	2
AX-176815005	0	0	0	0	0	0	0	0	0	0	0
AX-176803073	2	2	2	2	2	2	2	2	2	2	2
AX-176800811*	2	2	2	2	2	2	2	2	2	2	2
AX-176807809	2	2	2	2	2	2	2	2	0	0	2
AX-147213432	0	0	2	2	2	2	2	2	0	0	0
AX-147213433	0	0	2	2	2	2	2	2	0	0	0
AX-176818140	0	0	0	0	0	0	2	2	2	2	2
AX-147213436*	0	0	0	0	0	0	0	0	0	0	0
AX-176813986	2	2	2	2	2	2	2	2	0	0	2
AX-147213441	0	0	0	0	0	0	0	0	0	0	0
AX-176809994	2	2	2	2	2	2	2	2	0	0	2
AX-176817246	2	2	2	2	2	2	2	2	2	2	2
AX-176794678	0	0	0	0	0	0	0	0	2	2	0
AX-176823661	2	2	2	2	2	2	2	2	2	2	2
AX-176814050	0	0	0	0	0	0	0	0	2	2	0
AX-176809094	2	2	0	0	2	0	0	0	2	2	2
AX-176795861	2	2	2	2	2	2	2	2	2	2	2
AX-176792289	2	2	2	2	2	2	2	2	2	2	2
AX-147213474*	0	0	0	0	0	0	0	0	0	0	0
AX-176809715	2	2	2	2	2	2	2	2	2	2	2
AX-176798753	2	2	2	2	2	2	2	2	2	2	2
AX-147213489*	2	2	2	2	2	2	2	2	2	2	2
AX-176798403	0	0	0	0	0	0	0	0	2	2	0
AX-176823877	2	2	2	2	2	2	2	2	2	2	2
AX-176797184	2	2	2	2	2	2	2	2	2	2	2
AX-176798073	2	2	2	2	2	2	2	2	2	2	2
AX-176823893*	0	0	0	0	0	0	0	0	2	2	0
AX-176792868*	2	2	2	2	2	2	2	2	2	2	2
AX-176811690	2	2	2	2	2	2	2	2	2	2	2
AX-176814963	2	2	2	2	2	2	2	2	2	2	2
AX-176818492	2	2	2	2	2	2	2	2	0	0	2
AX-176823277	2	2	2	2	2	2	2	2	2	2	2
AX-176802985	2	2	2	2	2	2	2	2	2	2	2
AX-176812569	2	2	2	2	2	2	2	2	2	2	2
AX-176816512	0	0	0	0	0	0	0	0	2	2	0
AX-176808190	2	2	2	2	2	2	2	2	2	2	2
AX-176798585	2	2	2	2	2	2	2	2	0	0	2
AX-176813196	0	0	0	0	0	0	0	0	2	2	0
AX-176806224	2	2	2	2	2	2	2	2	0	0	2
AX-147213561	2	2	2	2	2	2	2	2	2	2	2
AX-176814066	2	2	2	2	2	2	2	2	0	0	2
AX-176804477	2	2	2	2	2	2	2	2	0	0	2
AX-176793666	0	0	0	0	0	0	0	0	2	2	0
AX-176804911	0	0	0	0	0	0	0	0	0	0	0
AX-176818162*	0	0	0	0	0	0	0	0	2	2	0
AX-176814068*	0	0	0	0	0	0	0	0	2	2	0
AX-176811958	2	2	2	2	2	2	2	2	2	2	2
AX-176803289	2	2	2	2	2	2	2	2	0	0	2
AX-176814069	2	2	2	2	2	2	2	2	2	2	2
AX-176797114	2	2	2	2	2	2	2	2	0	0	2
AX-176819551*	2	2	2	2	2	2	2	2	0	0	2
AX-147213581	0	0	0	0	0	0	0	0	0	0	0
AX-176795582*	2	2	2	2	2	2	2	2	2	2	2
AX-176814074	2	2	2	2	2	2	2	2	2	2	2
AX-147213596*	0	0	0	0	0	0	0	0	0	0	0
AX-147213597*	2	2	2	2	2	2	2	2	2	2	2
AX-176798175	2	2	2	2	2	2	2	2	0	0	2
AX-176812447	2	2	2	2	2	2	2	2	2	2	2
AX-176810768	2	2	2	2	2	2	2	2	2	2	2
AX-176810983	0	0	0	0	0	0	0	0	2	2	0
AX-176818723	0	0	0	0	0	0	0	0	2	2	0
AX-176804285	2	2	2	2	2	2	2	2	0	0	2
AX-176803338	0	0	0	0	0	0	0	0	2	2	0
AX-147213620*	0	0	0	0	0	0	0	0	0	0	0
AX-147213624*	2	2	2	2	2	2	2	2	2	2	2
AX-147213630*	0	0	0	0	0	0	0	0	2	2	0
AX-176802837	2	2	2	2	2	2	2	2	0	0	2
AX-176810398*	2	2	2	2	2	2	2	2	2	2	2
AX-147213643*	2	2	2	2	2	2	2	2	2	2	2
AX-176799890	0	0	0	0	0	0	0	0	0	0	0
AX-147213654	2	2	2	2	2	2	0	0	2	2	0
AX-147213655*	2	2	2	2	2	2	2	2	2	2	2
AX-176792937	2	2	2	2	2	2	2	2	0	0	2
AX-147213659	2	2	2	2	2	2	2	2	2	2	2
AX-176813564	2	2	2	2	2	2	2	2	0	0	2
AX-176803500	2	2	2	2	2	2	2	2	2	2	2
AX-176813976	0	0	0	0	0	0	0	0	2	2	0
AX-176802085	2	2	2	2	2	2	2	2	2	0	2
AX-176809670	2	2	2	2	2	2	2	2	2	2	2
AX-176815924	2	2	2	2	2	2	2	2	0	0	2
AX-176792475	2	2	2	2	2	2	0	0	2	2	0
AX-176796140	2	2	2	2	2	2	2	2	2	2	2
AX-176821913*	0	0	0	0	0	0	0	0	0	0	0
AX-176794002	2	2	2	2	2	2	2	2	2	2	2
AX-176792855	0	0	0	0	0	0	0	0	2	2	0
AX-176821678	2	2	2	2	2	2	2	2	2	2	2
AX-176810201	2	2	2	2	2	2	2	2	0	0	2
AX-176810862	0	0	0	0	0	0	0	0	2	2	0
AX-176795562*	0	0	0	0	0	0	0	0	2	2	0
AX-176801892	0	0	0	0	0	0	2	2	2	2	2
AX-147213680*	2	2	2	2	2	2	2	2	2	2	2
AX-147213681*	2	2	2	2	2	2	2	2	2	2	2
AX-176814090	2	2	2	2	2	2	2	2	0	0	2
AX-147213712	2	2	2	2	2	2	2	2	2	2	2
AX-176819966	0	0	0	0	0	0	0	0	2	2	0
AX-176822715	2	2	2	2	2	2	0	0	2	2	0
AX-176812336	2	2	2	2	2	2	0	0	2	2	0
AX-176804796	0	0	0	0	0	0	0	0	2	2	0
AX-147213718	2	2	2	2	2	2	2	2	2	2	2
AX-176816010	2	2	2	2	2	2	2	2	2	2	2
AX-176821039	2	2	2	2	2	2	2	2	2	2	2
AX-147213731	0	0	0	0	0	0	0	0	0	0	0
AX-176802438	2	2	2	2	2	2	2	2	0	0	2
AX-176798754	0	0	0	0	0	0	0	0	2	2	0
AX-176798155	2	2	2	2	2	2	2	2	2	2	2
AX-176800599*	2	2	2	2	2	2	2	2	0	0	2
AX-176814095	0	0	0	0	0	0	0	0	2	2	0
AX-176814094	2	2	2	2	2	2	2	2	2	2	2
AX-147213741*	0	0	0	0	0	0	0	0	0	0	0
AX-176795793	2	2	2	2	2	2	2	2	0	0	2
AX-147213744	0	0	0	0	0	0	0	0	2	2	0
AX-176819881	0	0	0	0	0	0	0	0	2	2	0
AX-176823173	2	2	2	2	2	2	2	2	2	2	2
AX-176801682	0	0	0	0	0	0	0	0	2	2	0
AX-176814098	2	2	2	2	2	2	2	2	0	0	2
AX-176814097	0	0	0	0	0	0	0	0	0	0	0
AX-176805453	2	2	2	2	2	2	2	2	0	0	2
AX-176811849	2	2	2	2	2	2	2	2	2	2	2
AX-176799844*	0	0	0	0	0	0	0	0	2	2	0
AX-176802246	2	2	2	2	2	2	2	2	0	0	2
AX-176810456	0	0	0	0	0	0	0	0	0	0	0
AX-176823695	2	2	2	2	2	2	2	2	2	2	2
AX-176823934	2	2	2	2	2	2	2	2	2	2	2
AX-176806618	2	2	2	2	2	2	2	2	2	2	2
AX-176806474	2	2	2	2	2	2	0	0	0	0	0
AX-176795118	0	0	0	0	0	0	0	0	2	2	0
AX-176798878	2	2	2	2	2	2	2	2	2	2	2
AX-176796291*	0	0	0	0	0	0	0	0	2	2	0
AX-176815691	2	2	2	2	2	2	2	2	2	2	2
AX-176813786	0	0	0	0	0	0	0	0	2	2	0
AX-176813566*	2	2	2	2	2	2	0	0	2	2	0
AX-176813314	2	2	2	2	2	2	2	2	0	0	2
AX-176795928	2	2	2	2	2	2	2	2	0	0	2
AX-176811587	2	2	2	2	2	2	2	2	0	0	2
AX-176802461	0	0	0	0	0	0	0	0	2	2	0
AX-176794961	0	0	0	0	0	0	0	0	2	2	0
AX-147213802*	0	0	0	0	0	0	0	0	0	0	0
AX-176809518	0	0	0	0	0	0	0	0	2	2	0
AX-147213808*	2	2	2	2	2	2	2	2	2	2	2
AX-176813313	2	2	2	2	2	2	2	2	2	2	2
AX-176823985	2	2	2	2	2	2	2	2	2	2	2
AX-176824194	2	2	2	2	2	2	2	2	0	0	2
AX-176794794	0	0	0	0	0	0	0	0	2	2	0
AX-176818542	0	0	0	0	0	0	0	0	0	0	0
AX-176814102*	2	2	2	2	2	2	2	2	2	2	2
AX-176814105	2	2	2	2	2	2	2	2	2	2	2
AX-176795494	2	2	2	2	2	2	2	2	2	2	2
AX-176816128	2	2	2	2	2	2	2	2	0	0	2
AX-147213827	0	0	0	0	0	0	2	2	2	2	2
AX-176817325	0	0	0	0	0	0	0	0	2	2	0
AX-147213834	2	2	2	2	2	2	2	2	2	2	2
AX-176812781	2	2	2	2	2	2	2	2	0	0	2
AX-147213846	0	0	0	0	0	0	0	0	0	0	0
AX-176807963	0	0	0	0	0	0	0	0	2	2	0
AX-176811852	0	0	0	0	0	0	0	0	2	2	0
AX-176815754*	2	2	2	2	2	2	0	0	2	2	0
AX-176812378	2	2	2	2	2	2	2	2	0	0	2
AX-147213874	0	0	0	0	0	0	0	0	2	2	0
AX-176822875	0	0	0	0	0	0	0	0	2	2	0
AX-176807878	0	0	0	0	0	0	0	0	2	2	0
AX-176819280	2	2	2	2	2	2	2	2	2	2	2
AX-147213898	0	0	0	0	0	0	0	0	2	2	0
AX-176808317	0	0	0	0	0	0	0	0	0	0	0
AX-147213903	0	0	0	0	0	0	0	0	0	0	0
AX-147213906	2	2	2	2	2	2	2	2	2	2	2
AX-147213907	0	0	0	0	0	0	0	0	0	0	0
AX-176799710	0	0	0	0	0	0	0	0	2	2	0
AX-176802370*	0	0	0	0	0	0	0	0	2	2	0
AX-176814664*	2	2	2	2	2	2	2	2	0	0	2
AX-176803646*	2	2	2	2	2	2	2	2	0	0	2
AX-176814122	2	2	2	2	2	2	0	0	2	2	0
AX-176810584*	2	2	2	2	2	2	2	2	0	0	2
AX-176800449	2	2	2	2	2	2	2	2	0	0	2
AX-176805709	0	0	0	0	0	0	0	0	2	2	0
AX-176813664	2	2	2	2	2	2	2	2	2	2	2
AX-176798826	0	0	0	0	0	0	0	0	2	2	0
AX-176809516	0	0	0	0	0	0	2	2	0	0	2
AX-147213986	2	2	2	2	2	2	2	2	2	2	2
AX-176799664	2	2	2	2	2	2	0	0	2	2	0
AX-176813025	2	2	2	2	2	2	2	2	2	2	2
AX-176818358	0	0	0	0	0	0	2	2	0	0	2
AX-176814130	0	0	0	0	0	0	0	0	2	2	0
AX-176793869	0	0	0	0	0	0	2	2	2	2	0
AX-147214004	0	0	0	0	0	0	2	2	2	2	0
AX-176811303	0	0	0	0	0	0	2	2	0	0	2
AX-176796836	0	0	0	0	0	0	0	0	0	0	0
AX-147214018	2	2	2	2	2	2	0	0	2	2	0
AX-147214020	0	0	0	0	0	0	0	0	0	0	0
AX-176818517	2	2	2	2	2	2	2	2	2	2	2
AX-176799268	2	2	2	2	2	2	2	2	2	2	2
AX-176792927	2	2	2	2	2	2	2	2	0	0	2
AX-176792619	2	2	2	2	2	2	0	0	2	2	0
AX-176799707	0	0	0	0	0	0	0	0	0	0	0
AX-176798200	2	2	2	2	2	2	2	2	0	0	2
AX-176805295	2	2	2	2	2	2	2	2	0	0	2
AX-176814138	0	0	0	0	0	0	0	0	2	2	0
AX-176820313	2	2	2	2	2	2	2	2	2	2	2
AX-176814137	2	2	2	2	2	2	2	2	2	2	2
AX-176800009	0	0	0	0	0	0	0	0	2	2	0
AX-176801439*	2	2	2	2	2	2	2	2	0	0	2
AX-147214086	0	0	0	0	0	0	0	0	2	2	0
AX-176806117	2	2	2	2	2	2	2	2	0	0	2
AX-147214097*	0	0	0	0	0	0	2	2	2	2	2
AX-147214098	2	2	2	2	2	2	2	2	2	2	2
AX-147214099	2	2	2	2	2	2	2	2	2	2	2
AX-176821366	2	2	2	2	2	2	2	2	2	2	2
AX-176801959	0	0	0	0	0	0	0	0	2	2	0
AX-176808397	2	2	2	2	2	2	0	0	2	2	0
AX-176796472*	2	2	2	2	2	2	2	2	2	2	2
AX-176817052	2	2	2	2	2	2	2	2	0	0	2
AX-176803618	0	0	0	0	0	0	0	0	0	0	0
AX-176806260	2	2	2	2	2	2	2	2	2	2	2
AX-176796495	2	2	2	2	2	2	2	2	0	0	2
AX-176793956*	2	2	0	0	0	0	0	0	2	2	2
AX-147214132	2	2	2	2	2	2	2	2	2	2	2
AX-176819740*	2	2	2	2	2	2	2	2	0	0	2
AX-176814159	2	2	2	2	2	2	2	2	0	0	2
AX-147214133	2	2	2	2	2	2	2	2	2	2	2
AX-176806977	2	2	2	2	2	2	2	2	0	0	2
AX-176810720	2	2	2	2	2	2	2	2	2	2	2
AX-147214143*	2	2	2	2	2	2	2	2	2	2	2
AX-176813708	0	0	0	0	0	0	0	0	0	0	0
AX-176812231	2	2	2	2	2	2	2	2	2	2	2
AX-147214149	0	0	0	0	0	0	0	0	0	0	0
AX-176814166	0	0	0	0	0	0	0	0	2	2	0
AX-147214155*	2	2	2	2	2	2	2	2	2	2	2
AX-147214161	2	2	2	2	2	2	2	2	2	2	2
AX-176807553	2	2	2	2	2	2	0	0	2	2	0
AX-147214165	0	0	0	0	0	0	0	0	0	0	0
AX-147214170	0	0	0	0	0	0	0	0	0	0	0
AX-176808689	0	0	0	0	0	0	0	0	0	0	0
AX-147214174	0	0	0	0	0	0	0	0	0	0	0
AX-176811597	2	2	2	2	2	2	2	2	0	0	2
AX-147214198*	0	0	0	0	0	0	0	0	0	0	0
AX-176799357	0	0	0	0	0	0	0	0	2	2	0
AX-147214202	2	2	2	2	2	2	2	2	2	2	2
AX-147214203*	0	0	0	0	0	0	0	0	0	0	0
AX-176802619	2	2	2	2	2	2	2	2	2	2	2
AX-147214208	0	0	0	0	0	0	0	0	2	2	0
AX-176814174	2	2	2	2	2	2	2	2	0	0	2
AX-176818139	2	2	2	2	2	2	2	2	2	2	2
AX-176804268	2	2	2	2	2	2	2	2	2	2	2
AX-176794314	2	2	2	2	2	2	2	2	2	2	2
AX-176810840	2	2	2	2	2	2	2	2	2	2	2
AX-147214223	0	0	0	0	0	0	0	0	0	0	0
AX-176805229	2	2	2	2	2	2	2	2	2	2	2
AX-176804917	2	2	2	2	2	2	2	2	0	0	2
AX-176797562*	0	0	0	0	0	0	0	0	2	2	0
AX-176801548	2	2	2	2	2	2	2	2	0	0	2
AX-176805857	2	2	2	2	2	2	2	2	2	2	2
AX-176823607	0	0	0	0	0	0	0	0	0	0	0
AX-176820232	2	2	0	0	0	0	2	2	2	2	2
AX-147214253	0	0	0	0	0	0	0	0	0	0	0
AX-176799694	0	0	0	0	0	0	2	2	2	2	2
AX-176817694	2	2	2	2	2	2	2	2	0	0	2
AX-147214286	0	0	2	2	2	2	0	0	2	2	2
AX-147214289	2	2	0	0	0	0	2	2	0	0	0
AX-147214290	0	0	2	2	2	2	0	0	2	2	2
AX-147214301*	2	2	0	0	0	0	2	2	0	0	0
AX-176791925	0	0	2	2	2	2	0	0	2	2	2
AX-147214305	2	2	2	2	2	2	2	2	0	-1	2
AX-147214309	2	2	2	2	2	2	2	2	0	0	2
AX-147214321*	2	2	2	2	2	2	2	2	2	2	2
AX-176812673	2	2	2	2	2	2	2	2	2	2	2
AX-176809737	0	0	0	0	0	0	0	0	0	0	0
AX-176797036	2	2	2	2	2	2	2	2	2	2	2
AX-147214348	2	2	2	2	2	2	2	2	2	2	2
AX-147214353	0	0	0	0	0	0	0	0	0	0	0
AX-147214360	0	0	0	0	0	0	0	0	0	0	0
AX-147214363	0	0	0	0	0	0	0	0	0	0	0
AX-147214375	0	0	0	0	0	0	0	0	0	0	0
AX-176806513	2	2	0	0	0	0	2	2	2	2	2
AX-147214377	0	0	0	0	0	0	0	0	0	0	0
AX-147214380	0	0	0	0	0	0	0	0	0	0	0
AX-147214384	0	0	0	0	0	0	0	0	0	0	0
AX-176823323	2	2	2	2	2	2	2	2	2	2	2
AX-176799565	0	0	0	0	0	0	0	0	2	2	0
AX-147214391	2	2	2	2	2	2	2	2	2	2	2
AX-147214394	0	0	0	0	0	0	0	0	0	0	0
AX-176805646	2	2	2	2	2	2	2	2	2	2	2
AX-147214395	2	2	2	2	2	2	2	2	2	2	2
AX-147214400*	2	2	2	2	2	2	2	2	2	2	2
AX-147214409	0	0	0	0	0	0	0	0	0	0	0
AX-176822606	0	0	0	0	0	0	0	0	2	2	0
AX-147214422	2	2	2	2	2	2	2	2	2	2	2
AX-176821287	2	2	2	2	2	2	2	2	2	2	2
AX-176805642	0	0	2	2	2	2	0	0	2	2	0
AX-176798289	0	0	0	0	0	0	0	0	2	2	0
AX-147214440*	2	2	2	2	2	2	2	2	2	2	2
AX-176813705*	0	0	0	0	0	0	0	0	0	0	0
AX-147214448	2	2	2	2	2	2	2	2	2	2	2
AX-147214449*	2	2	2	2	2	2	2	2	0	0	2
AX-147214457	0	0	0	0	0	0	0	0	0	0	0
AX-176804783	0	0	2	2	0	0	0	0	0	0	0
AX-176822058	0	0	0	0	0	0	2	2	2	2	2
AX-147214463*	2	2	2	2	2	2	2	2	2	2	2
AX-147214480	0	0	0	0	0	0	0	0	0	0	0
AX-147214489*	0	0	0	0	0	0	0	0	0	0	0
AX-176800907	2	2	2	2	2	2	2	2	0	0	2
AX-147214518	0	0	0	0	0	0	0	0	0	0	0
AX-147214522*	0	0	0	0	0	0	0	0	0	0	0
AX-147214524*	2	2	2	2	2	2	2	2	2	2	2
AX-147214535*	2	2	2	2	2	2	2	2	2	2	2
AX-147214543	0	0	0	0	0	0	0	0	0	0	0
AX-176803835	2	0	2	2	0	2	0	0	0	0	2
AX-147214548	0	2	0	0	2	0	2	2	-1	2	0
AX-176818601	2	2	2	2	2	2	2	2	2	2	2
AX-147214572	0	0	0	0	0	0	0	0	0	0	0
AX-176792055*	0	0	0	0	0	0	0	0	0	0	0
AX-147214594	0	0	0	0	0	0	0	0	0	0	0
AX-176802067	0	0	0	0	0	0	0	0	0	0	0
AX-176814189	0	0	0	0	0	0	0	0	0	0	0
AX-176808207*	0	0	0	0	0	0	0	0	0	0	0
AX-176819449	0	0	0	0	0	0	0	0	0	0	0
AX-176805451	0	0	0	0	0	0	0	0	0	0	0
AX-176800933	0	0	0	0	0	0	0	0	0	0	0
AX-176806254	0	0	0	0	0	0	0	0	0	0	0
AX-176803659*	2	2	2	2	2	2	2	2	0	0	2
AX-176812478*	2	2	2	2	2	2	2	2	2	2	2
AX-176803334	2	2	2	2	2	2	2	2	2	2	2
AX-147214619*	0	0	0	0	0	0	0	0	0	0	0
AX-176803329	2	2	2	2	2	2	2	2	2	2	2
AX-147214644	2	2	2	2	2	2	2	2	2	2	2
AX-176820074	2	2	2	2	2	2	2	2	2	2	2
AX-176816773	0	0	0	0	0	0	0	0	2	2	0
AX-147214649	0	0	0	0	0	0	0	0	0	0	0
AX-176812256*	2	2	2	2	2	2	2	2	2	2	2
AX-176814193	2	2	2	2	2	2	2	2	2	2	2
AX-147214659	2	2	2	2	2	2	2	2	2	2	2
AX-147214660	2	2	2	2	2	2	2	2	2	2	2
AX-147214668*	2	2	2	2	2	2	2	2	2	2	2
AX-176814197*	0	0	0	0	0	0	0	0	0	0	0
AX-176812546	0	0	0	0	0	0	0	0	0	0	0
AX-147214673	0	0	0	0	0	0	0	0	0	0	0
AX-147214692	0	0	0	0	0	0	0	0	0	0	0
AX-147214696*	0	0	0	0	0	0	0	0	0	0	0
AX-147214697*	0	0	0	0	0	0	0	0	0	0	0
AX-176821342*	2	2	2	2	2	2	2	2	2	2	2
AX-176812151	2	2	2	2	2	2	2	2	2	2	2
AX-147214719	2	2	2	2	2	2	2	2	2	2	2
AX-147214723	2	2	2	2	2	2	2	2	2	2	2
AX-176807457	2	2	2	2	2	2	2	2	2	2	2
AX-176810696	2	2	2	2	2	2	2	2	0	0	2
AX-176809183	2	2	2	2	2	2	2	2	2	2	2
AX-176809348	2	2	0	0	2	0	2	2	2	2	2
AX-147214759*	0	0	0	0	0	0	0	0	0	0	0
AX-147214764*	2	2	2	2	2	2	2	2	2	2	2
AX-147214781	2	2	2	2	2	2	2	2	2	2	2
AX-147214784*	0	0	0	0	0	0	0	0	0	0	0
AX-176818157	2	2	2	2	2	2	2	2	0	0	2
AX-147214808	2	2	2	2	2	2	2	2	2	2	2
AX-147214810	2	2	2	2	2	2	2	2	2	2	2
AX-176814206	0	0	0	0	0	0	0	0	2	2	0
AX-176798388	0	0	0	0	0	0	0	0	2	2	0
AX-147214832	2	2	2	2	2	2	2	2	2	2	2
AX-176816444	2	2	2	2	2	2	2	2	2	2	2
AX-147214841	2	2	2	2	2	2	2	2	2	2	2
AX-176815768	0	0	2	2	0	2	0	0	2	2	0
AX-147214857	0	2	2	2	0	2	2	2	0	0	2
AX-176821887*	2	2	2	2	2	2	2	2	2	2	2
AX-176813902	2	2	2	2	2	2	2	2	2	2	2
AX-176802885	0	0	0	0	0	0	2	2	0	0	2
AX-176821682*	0	0	0	0	0	0	0	0	0	0	0
AX-176816242*	0	0	0	0	0	0	0	0	2	2	0
AX-147214874	2	2	2	2	2	2	2	2	2	2	2
AX-147214878	2	2	2	2	2	2	2	2	2	2	2
AX-176821757	0	0	0	0	0	0	0	0	0	0	0
AX-147214880	0	0	0	0	0	0	0	0	0	0	0
AX-147214889	0	0	2	2	0	2	0	0	2	2	0
AX-176809058	0	0	0	0	0	0	0	0	2	2	0
AX-176814209	2	2	2	2	2	2	2	2	2	2	2
AX-147214913*	0	0	2	2	0	2	0	0	2	2	0
AX-147214929	0	0	0	0	0	0	0	0	0	0	0
AX-176812849	2	2	2	2	2	2	2	2	2	2	2
AX-147214948	0	0	0	0	0	0	0	0	0	0	0
AX-176800029*	2	2	2	2	2	2	2	2	2	2	2
AX-176813961	0	0	0	0	0	0	0	0	2	2	0
AX-147214959	2	2	2	2	2	2	2	2	0	0	2
AX-147214960	2	2	2	2	2	2	2	2	2	2	2
AX-176814212	2	2	2	2	2	2	2	2	2	2	2
AX-176818749	2	2	2	2	2	2	2	2	2	2	2
AX-176802161*	2	2	2	2	2	2	2	2	2	2	2
AX-147214986	2	2	2	2	2	2	2	2	2	2	2
AX-176822222	2	2	2	2	2	2	2	2	2	2	2
AX-147215003	0	0	0	0	0	0	0	0	2	2	0
AX-147215006	0	0	0	0	0	0	0	0	0	0	0
AX-147215015	0	0	0	0	0	0	0	0	0	0	0
AX-176807668	2	2	2	2	2	2	2	2	0	0	2
AX-147215036	0	0	0	0	0	0	0	0	0	0	0
AX-176821849	2	2	2	2	2	2	2	2	2	2	2
AX-147215048	0	0	0	0	0	0	0	0	0	0	0
AX-147215049	0	0	0	0	0	0	0	0	0	0	0
AX-147215053	2	2	2	2	2	2	2	2	2	2	2
AX-147215061	2	2	2	2	2	2	2	2	2	2	2
AX-176814216	2	2	2	2	2	2	2	2	0	0	2
AX-147215080	2	2	2	2	2	2	2	2	2	2	2
AX-147215085	2	2	2	2	2	2	2	2	2	2	2
AX-147215095	2	2	2	2	2	2	2	2	2	2	2
AX-176818113	2	2	2	2	2	2	2	2	2	2	2
AX-147215113	2	2	2	2	2	2	2	2	2	2	2
AX-176808224*	2	2	2	2	2	2	2	2	2	2	2
AX-176798767	2	2	2	2	2	2	2	2	2	2	2
AX-147215151	2	2	2	2	2	2	2	2	2	2	2
AX-147215170*	0	0	0	0	0	0	0	0	0	0	0
AX-147215175	2	2	2	2	0	2	2	2	2	2	2
AX-147215179	0	0	0	0	0	0	0	0	0	0	2
AX-147215182	2	2	2	2	2	2	2	2	2	2	2
AX-147215183*	2	2	2	2	2	2	2	2	2	2	2
AX-147215186	2	2	2	2	2	2	2	2	2	2	2
AX-147215188	0	0	0	0	0	0	0	0	0	0	0
AX-147215190	0	0	0	0	0	0	0	0	0	0	0
AX-147215193	2	2	2	2	2	2	2	2	2	2	2
AX-147215194	0	0	0	0	0	0	0	0	0	0	0
AX-176791866	0	0	0	0	0	0	0	0	0	0	0
AX-147215203	0	0	0	0	0	0	0	0	0	0	0
AX-147215204	0	0	0	0	0	0	0	0	0	0	0
AX-147215206	0	0	0	0	0	0	0	0	0	0	0
AX-147215223	0	0	0	0	0	0	0	0	2	2	0
AX-147215251	2	2	2	2	2	2	2	2	2	2	2
AX-176808100	2	2	2	2	2	2	2	2	2	2	2
AX-147215260	2	2	2	2	2	2	2	2	2	2	2
AX-147215316	2	2	2	2	2	2	2	2	2	2	2
AX-176805330	2	2	2	2	2	2	2	2	2	2	2
AX-147215334*	2	2	2	2	2	2	2	2	0	0	2
AX-176795086	2	2	2	2	2	2	2	2	2	2	2
AX-176801355	0	0	2	2	0	2	2	2	0	0	0
AX-147215365	2	2	2	2	2	2	2	2	2	2	2
AX-176804432*	2	2	2	2	2	2	2	2	0	0	2
AX-147215378	2	2	2	2	2	2	2	2	2	2	2
AX-176814227	2	2	2	2	2	2	2	2	2	2	2
AX-176802219	0	0	0	0	0	0	0	0	2	2	0
AX-176804114	0	0	0	0	0	0	0	0	0	0	0
AX-176804795	2	2	2	2	2	2	2	2	2	2	2
AX-147215424	2	2	2	2	2	2	2	2	2	2	2
AX-147215437	0	0	0	0	0	0	0	0	0	0	0
AX-147215445	0	0	0	0	0	0	0	0	0	0	0
AX-176801246	0	0	0	0	0	0	0	0	0	0	0
AX-176821377	2	2	2	2	2	2	2	2	0	0	2
AX-147215452	2	2	2	2	2	2	2	2	2	2	2
AX-147243219	0	0	0	0	0	0	0	0	2	2	0
AX-176805312	2	2	2	2	2	2	2	2	2	2	2
AX-176800560*	2	2	2	2	2	2	2	2	2	2	2
AX-147215461	2	2	2	2	2	2	2	2	2	2	2
AX-147215466	2	2	2	2	2	2	2	2	2	2	2
AX-147215469*	0	0	2	2	0	2	2	2	2	2	0
AX-176821928	2	2	2	2	2	2	2	2	2	2	2
AX-176819422*	2	2	2	2	2	2	2	2	2	2	2
AX-176814232	0	0	0	0	0	0	0	0	2	2	0
AX-176818506	0	0	2	2	0	2	2	2	2	2	0
AX-176806629	2	2	2	2	2	2	2	2	2	2	2
AX-147215524*	2	2	2	2	2	2	2	2	0	0	2
AX-176804761	2	2	2	2	2	2	2	2	2	2	2
AX-147215540	0	0	0	0	0	0	0	0	2	2	0
AX-176796094	2	2	2	2	2	2	2	2	2	2	2
AX-176802042*	0	0	0	0	0	0	0	0	2	2	0
AX-176814606	2	2	2	2	2	2	2	2	2	2	2
AX-176808986	2	2	2	2	2	2	2	2	2	2	2
AX-147215576*	0	0	0	0	0	0	0	0	2	2	0
AX-176818000	0	0	0	0	0	0	0	0	2	2	0
AX-147215582*	2	2	2	2	2	2	2	2	2	2	2
AX-176816504	0	0	0	0	0	0	0	0	0	0	0
AX-176806296	2	2	2	2	2	2	2	2	2	2	2
AX-147215634*	2	2	0	0	2	0	2	2	2	2	2
AX-176821318	0	0	0	0	0	0	0	0	2	2	0
AX-176798618	2	2	2	2	2	2	2	2	2	2	2
AX-176816103	2	2	2	2	2	2	2	2	0	0	2
AX-147215661	0	0	0	0	0	0	0	0	2	2	0
AX-147215677*	0	0	0	0	0	0	0	0	0	0	0
AX-176819645	0	0	0	0	0	0	0	0	2	2	0
AX-176792464	2	2	2	2	2	2	2	2	2	2	2
AX-147215756*	2	2	2	2	2	2	2	2	0	0	2
AX-147215761	2	2	2	2	2	2	2	2	0	0	2
AX-176814246	2	2	2	2	2	2	2	2	0	0	2
AX-176814245	0	0	0	0	0	0	0	0	0	0	0
AX-176802674	2	2	2	2	2	2	2	2	2	2	2
AX-176815966*	0	0	0	0	0	0	0	0	2	2	0
AX-176794647	2	2	2	2	2	2	2	2	2	2	2
AX-176819538	0	0	0	0	0	0	0	0	0	0	0
AX-176807522	2	2	2	2	2	2	2	2	2	2	2
AX-176806643	2	2	2	2	2	2	2	2	0	0	2
AX-176807764	0	0	0	0	0	0	0	0	0	0	0
AX-147215830	2	2	2	2	2	2	2	2	0	0	2
AX-176806503	2	2	2	2	2	2	2	2	2	2	2
AX-176806743	0	0	0	0	0	0	0	0	0	0	0
AX-176797751	0	0	0	0	0	0	0	0	2	2	0
AX-176818059	2	2	2	2	2	2	2	2	2	2	2
AX-147215910	2	2	2	2	2	2	2	2	2	2	2
AX-176811191	0	0	0	0	0	0	0	0	2	2	0
AX-147215921	2	2	2	2	2	2	2	2	2	2	2
AX-147215934*	0	0	0	0	0	0	0	0	2	2	0
AX-147215935	0	0	0	0	0	0	0	0	0	0	0
AX-176798473	2	2	2	2	2	2	2	2	2	2	2
AX-176816241	2	2	2	2	2	2	2	2	2	2	2
AX-176807008	2	2	2	2	2	2	2	2	0	0	2
AX-176801088	0	0	0	0	0	0	0	0	0	0	0
AX-176798849	2	2	2	2	2	2	2	2	2	2	2
AX-147215988	0	0	0	0	0	0	0	0	0	0	0
AX-147215990	2	2	2	2	2	2	2	2	2	2	2
AX-147215993	2	2	2	2	2	2	2	2	2	2	2
AX-147215998	0	0	0	0	0	0	0	0	0	0	0
AX-147216001	0	0	0	0	0	0	0	0	0	0	0
AX-147216004	0	0	0	0	0	0	0	0	0	0	0
AX-176791462	2	2	2	2	2	2	2	2	2	2	2
AX-147216012	2	2	2	2	2	2	2	2	2	2	2
AX-147216021	2	2	2	2	2	2	2	2	2	2	2
AX-176821702	2	2	2	2	2	2	2	2	2	2	2
AX-176823214*	2	2	2	2	2	2	2	2	2	2	2
AX-147216024*	2	2	2	2	2	2	2	2	2	2	2
AX-176791424	2	2	2	2	2	2	2	2	0	0	2
AX-147216028	0	0	0	0	0	0	0	0	0	0	0
AX-147216030	2	2	2	2	2	2	2	2	2	2	2
AX-176821890	2	2	2	2	2	2	2	2	2	2	2
AX-176814258	2	2	2	2	2	2	2	2	2	2	2
AX-176814257	0	0	0	0	0	0	0	0	0	0	0
AX-147216041	0	0	0	0	0	0	0	0	0	0	0
AX-176806505	2	2	2	2	2	2	2	2	2	2	2
AX-176815442	2	2	2	2	2	2	-1	2	2	2	2
AX-176814350	2	2	2	2	2	2	2	2	2	2	2
AX-147216047*	0	0	0	0	0	0	0	0	2	2	0
AX-176807676*	2	2	2	2	2	2	2	2	0	0	2
AX-176814264	2	2	2	2	2	2	2	2	0	0	2
AX-147216060	2	2	2	2	2	2	2	2	0	0	2
AX-176819965	2	2	2	2	2	2	2	2	2	2	2
AX-176793753	2	2	2	2	2	2	2	2	2	2	2
AX-176814266	0	0	0	-1	0	0	0	0	0	0	0
AX-176794581	0	0	0	0	0	0	0	0	0	0	0
AX-176820794	0	0	0	0	0	0	0	0	2	2	0
AX-176801455*	2	2	2	2	2	2	2	2	2	2	2
AX-176801241	0	0	0	0	0	0	0	0	2	2	0
AX-147216140	0	0	0	0	0	0	0	0	2	2	0
AX-176802661	0	0	0	0	0	0	0	0	2	2	0
AX-176791612	0	0	0	0	0	0	0	0	2	2	0
AX-176813054*	0	0	0	0	0	0	0	0	2	2	0
AX-176804272	2	2	2	2	2	2	2	2	0	0	2
AX-176812138	0	0	0	0	0	0	0	0	2	2	0
AX-176811804*	0	0	0	0	0	0	0	0	2	2	0
AX-176804609	0	0	0	0	0	0	0	0	2	2	0
AX-176809997	0	0	0	0	0	0	0	0	2	2	0
AX-176792589	0	0	0	0	0	0	0	0	2	2	0
AX-176808330*	2	2	2	2	2	2	2	2	0	0	2
AX-176817912	0	0	0	0	0	0	0	0	2	2	0
AX-176802088	0	0	0	0	0	0	0	0	2	2	0
AX-176803008	0	0	0	0	0	0	0	0	2	2	0
AX-176798676	2	2	2	2	2	2	2	2	2	2	2
AX-176823297	2	2	2	2	2	2	2	2	2	2	2
AX-176821054	2	2	2	2	2	2	2	2	0	0	2
AX-147216165	2	2	2	2	2	2	2	2	2	2	2
AX-176819157	0	0	0	0	0	0	0	0	2	2	0
AX-176811710	0	0	0	0	0	0	0	0	2	2	0
AX-147216196	0	0	0	0	0	0	0	0	0	0	0
AX-147216200*	2	2	2	2	2	2	2	2	2	2	2
AX-176820343	2	2	2	2	2	2	2	2	2	2	2
AX-176792838	2	2	2	2	2	2	2	2	2	2	2
AX-176794700	2	2	2	2	2	2	2	2	2	2	2
AX-176814282	2	2	2	2	2	2	2	2	2	2	2
AX-176823478	0	0	0	0	0	0	0	0	0	0	0
AX-176804582	2	2	2	2	2	2	0	0	2	2	2
AX-147216237	0	0	0	0	0	0	0	0	0	0	0
AX-176807787	2	2	2	2	2	2	2	2	2	2	2
AX-176822803	2	2	2	2	2	2	2	2	2	2	2
AX-176800341	2	2	2	2	2	2	2	2	2	2	2
AX-176814286	2	2	2	2	2	2	2	2	2	2	2
AX-147216247	2	2	2	2	2	2	2	-1	2	2	2
AX-176813714	0	0	0	0	0	0	0	0	0	0	0
AX-176800816	2	2	2	2	2	2	0	0	2	2	2
AX-176801891	2	2	2	2	2	2	2	2	2	2	2
AX-176811537	0	0	0	0	0	0	0	0	0	0	0
AX-176800807	0	0	0	0	0	0	0	0	2	2	0
AX-176803307	0	0	0	0	0	0	0	0	0	0	0
AX-176803945	0	0	0	0	0	0	0	0	0	0	0
AX-147216282	2	2	2	2	2	2	2	2	2	2	2
AX-147216300	2	2	2	2	2	2	2	2	2	2	2
AX-176800665*	2	2	0	0	2	0	0	0	2	2	2
AX-176802533	0	0	0	0	0	0	0	0	0	0	0
AX-147216327	0	0	0	0	0	0	0	0	0	0	0
AX-176792250	2	2	2	2	2	2	2	2	0	0	2
AX-176799752*	2	2	0	0	2	0	2	2	2	2	2
AX-176817530*	2	2	2	2	2	2	2	2	2	2	2
AX-176809276	0	0	0	0	0	0	0	0	0	0	0
AX-176809832*	2	2	2	2	2	2	2	2	2	2	2
AX-176811988	0	0	0	0	0	0	0	0	0	0	0
AX-176813401	2	2	2	2	2	2	2	2	2	2	2
AX-176797393	0	0	0	0	0	0	0	0	0	0	0
AX-176807987	2	2	2	2	2	2	2	2	2	2	2
AX-147216358	2	2	0	0	2	0	2	2	0	0	2
AX-176820014	2	2	2	2	2	2	2	2	2	2	2
AX-176795800	0	0	0	0	0	0	0	0	2	2	0
AX-176814296	2	2	2	2	2	2	2	2	2	2	2
AX-176819921	2	2	2	2	2	2	2	2	2	2	2
AX-147216382	2	2	2	2	2	2	2	2	2	2	2
AX-176805968	2	2	2	2	2	2	2	2	2	2	2
AX-147216387	0	0	0	0	0	0	0	0	2	2	0
AX-176797312	2	2	2	2	2	2	2	2	2	2	2
AX-176805060	2	2	2	2	2	2	2	2	2	2	2
AX-147216403*	2	2	2	2	2	2	2	2	2	2	2
AX-176814846	0	0	0	0	0	0	0	0	0	0	0
AX-147216407	2	2	2	2	2	2	2	2	2	2	2
AX-176808338	2	2	2	2	2	2	2	2	2	2	2
AX-176794226	0	0	0	0	0	0	0	0	0	0	0
AX-176795261	2	2	2	2	2	2	0	0	2	2	2
AX-176823320	2	2	2	2	2	2	2	2	2	2	2
AX-147216435	2	2	2	2	2	2	2	2	2	2	2
AX-176793984	0	0	0	0	0	0	0	0	0	0	0
AX-147216449	2	2	2	2	2	2	2	2	2	2	2
AX-147216450	2	2	2	2	2	2	2	2	2	2	2
AX-147216453	2	2	2	2	2	2	2	2	2	2	2
AX-176814302	2	2	2	2	2	2	2	2	2	2	2
AX-147216454	0	0	0	0	0	0	0	0	0	0	0
AX-147216456	0	0	2	2	0	2	0	0	2	2	0
AX-147216457	0	0	2	2	0	2	0	0	2	2	0
AX-176797580	2	2	2	2	2	2	2	2	2	2	2
AX-176818225	2	2	2	2	2	2	2	2	2	2	2
AX-176806203*	2	2	2	2	2	2	2	2	0	0	2
AX-176811455	2	2	0	0	2	0	2	2	2	2	2
AX-176809457	0	0	0	0	0	0	0	0	0	0	0
AX-147216486	0	0	0	0	0	0	0	0	0	0	0
AX-176821331	2	2	2	2	2	2	2	2	2	2	2
AX-176820433	2	2	2	2	2	2	2	2	2	2	2
AX-176791726	0	0	0	0	0	0	0	0	0	0	0
AX-176809119	0	0	0	0	0	0	0	0	2	2	0
AX-176812427	0	0	0	0	0	0	0	0	2	2	0
AX-147216503	0	0	0	0	0	0	0	0	2	2	0
AX-176795291	0	0	0	0	0	0	0	0	2	2	0
AX-176794542	0	0	0	0	0	0	0	0	2	-1	0
AX-147216518	2	2	2	2	2	2	2	2	2	2	2
AX-147216522*	0	0	0	0	0	0	0	0	2	2	0
AX-176806680	0	0	0	0	0	0	0	0	2	-1	0
AX-147216523	2	2	2	2	2	2	2	2	0	0	2
AX-147216534	0	0	0	0	0	0	0	0	0	0	0
AX-176811342	2	2	2	2	2	2	2	2	0	0	2
AX-176815361	2	2	2	2	2	2	2	2	0	0	2
AX-176807558	0	0	0	0	0	0	0	0	0	0	0
AX-176795091	0	0	0	0	0	0	0	0	0	0	0
AX-147216563*	0	0	0	0	0	0	0	0	2	2	0
AX-147216570	2	2	2	2	2	2	2	2	2	2	2
AX-147216575*	0	0	0	0	0	0	0	0	2	2	0
AX-147216576	0	0	0	0	0	0	0	0	0	0	0
AX-176811066	2	2	2	2	2	2	2	2	0	0	2
AX-176802108	2	2	2	2	2	2	2	2	2	2	2
AX-176808328	2	2	2	2	2	2	2	2	2	2	2
AX-147216591	2	2	2	2	2	2	2	2	2	2	2
AX-147216594	0	0	0	0	0	0	0	0	0	0	0
AX-176814322	0	0	0	0	0	0	0	0	2	2	0
AX-147216599	2	2	2	2	2	2	2	2	0	0	2
AX-176822601	0	0	0	0	0	0	0	0	0	0	0
AX-176812626*	0	0	0	0	0	0	0	0	2	2	0
AX-176794548	2	2	2	2	2	2	2	2	2	2	2
AX-176818401	2	2	2	2	2	2	2	2	2	2	2
AX-176810850	0	0	0	0	0	0	0	0	2	2	0
AX-176795390*	0	0	0	0	0	0	0	0	2	2	0
AX-176811706*	2	2	2	2	2	2	2	2	2	2	2
AX-176796290	2	2	2	2	2	2	2	2	2	2	2
AX-176796861	0	0	0	0	0	0	0	0	0	0	0
AX-176814325	2	2	2	2	2	2	2	2	2	2	2
AX-147216654	0	0	0	0	0	0	0	0	0	0	0
AX-176812216	2	2	2	2	2	2	2	2	2	2	2
AX-176814331	0	0	0	0	0	0	0	0	0	0	0
AX-176821404	0	0	0	0	0	0	0	0	2	2	0
AX-176798908*	2	2	2	2	2	2	2	2	2	2	2
AX-176808512	2	2	2	2	2	2	2	2	2	2	2
AX-176797038	2	2	2	2	2	2	2	2	2	2	2
AX-176795936	0	0	0	0	0	0	0	0	0	0	0
AX-176807387	0	0	0	0	0	0	0	0	2	2	0
AX-176819588	0	0	0	0	0	0	0	0	0	0	0
AX-176814333	0	0	0	0	0	0	0	0	0	0	0
AX-176811817	2	2	2	2	2	2	2	2	2	2	2
AX-147216679	0	0	0	0	0	0	0	0	0	0	0
AX-147216690	2	2	2	2	2	2	2	2	2	2	2
AX-176800233	0	0	0	0	0	0	0	0	0	0	0
AX-147216694*	2	2	2	2	2	2	2	2	2	2	2
AX-147216696	0	0	0	0	0	0	0	0	2	2	0
AX-176799871*	0	0	0	0	0	0	0	0	0	0	0
AX-176792274	0	0	0	0	0	0	0	0	0	0	0
AX-176801817	0	0	0	0	0	0	0	0	0	0	0
AX-176799136*	2	2	2	2	2	2	2	2	2	2	2
AX-176807582	0	0	0	0	0	0	0	0	0	0	0
AX-147216698	0	0	0	0	0	0	0	0	0	0	0
AX-176810405	2	2	2	2	2	2	2	2	0	0	2
AX-176818721	2	2	2	2	2	2	2	2	2	2	2
AX-176808154	2	2	2	2	2	2	2	2	2	2	2
AX-176798034	2	2	2	2	2	2	2	2	2	2	2
AX-176803331	2	2	2	2	2	2	2	2	2	2	2
AX-176798965	2	2	2	2	2	2	2	2	2	2	2
AX-176794692	2	2	2	2	2	2	2	2	2	2	2
AX-176810954	2	2	2	2	2	2	2	2	2	2	2
AX-176814340	0	0	0	0	0	0	0	0	2	2	0
AX-176814341	2	2	2	2	2	2	2	2	2	2	2
AX-176814342	2	2	2	2	2	2	2	2	2	2	2
AX-176799322	2	2	2	2	2	2	2	2	2	2	2
AX-176806110	2	2	2	2	2	2	2	2	2	2	2
AX-147216730	0	0	0	0	0	0	0	0	2	2	0
AX-147216731	0	0	0	0	0	0	0	0	2	2	0
AX-176814345	2	2	2	2	2	2	2	2	2	2	2
AX-176810049	2	2	2	2	2	2	2	2	0	0	2
AX-176806322	0	0	0	0	0	0	0	0	2	2	0
AX-176820002	0	0	0	0	0	0	0	0	2	2	0
AX-176811222	2	2	2	2	2	2	2	2	2	2	2
AX-176808282	2	2	2	2	2	2	2	2	2	2	2
AX-176804097	2	2	2	2	2	2	2	2	2	2	2
AX-176811796*	2	2	2	2	2	2	2	2	2	2	2
AX-176799149*	2	2	2	2	2	2	2	2	0	0	2
AX-176813131	0	0	0	0	0	0	0	0	0	0	0
AX-176819652	2	2	2	2	2	2	2	2	2	2	2
AX-176800155	2	2	2	2	2	2	2	2	2	2	2
AX-176794481	2	2	2	2	2	2	2	2	-1	0	2
AX-176803876	2	2	2	2	2	2	2	2	2	2	2
AX-176797717	2	2	2	2	2	2	2	2	2	2	2
AX-176811402	0	0	0	0	0	0	0	0	2	2	0
AX-176817206	2	2	2	2	2	2	2	2	2	2	2
AX-147216763	0	0	0	0	0	0	0	0	0	0	0
AX-176810993	0	0	0	0	0	0	0	0	0	0	0
AX-176820238	0	0	0	0	0	0	0	0	2	2	0
AX-176801200*	2	2	2	2	2	2	2	2	2	2	2
AX-176797004	0	0	2	2	2	2	0	0	2	2	0
AX-176809193	0	0	2	2	2	2	0	0	2	2	0
AX-176797858	0	0	2	2	2	2	0	0	2	2	0
AX-147216831	0	0	2	2	2	2	0	0	2	2	0
AX-176791433*	0	0	2	2	2	2	0	0	2	2	0
AX-176814145	0	0	2	2	2	2	0	0	2	2	0
AX-176798215	2	2	0	0	0	0	2	2	0	0	2
AX-176806766	0	0	2	2	2	2	0	0	2	2	0
AX-176822358*	0	0	0	0	0	0	0	0	0	0	0
AX-176799955*	2	2	2	2	2	2	2	2	0	0	2
AX-176802670	2	2	2	2	2	2	2	2	2	2	2
AX-176819896*	2	2	2	2	2	2	2	2	2	2	2
AX-176795541	0	0	0	0	0	0	0	0	2	2	0
AX-176794752	0	0	0	0	0	0	0	0	2	2	0
AX-176800872*	2	2	2	2	2	2	2	2	2	2	2
AX-176798895	2	2	2	2	2	2	2	2	2	2	2
AX-176793513	2	2	2	2	2	2	2	2	2	2	2
AX-176793430	0	0	0	0	0	0	0	0	2	2	0
AX-176814476	2	2	2	2	2	2	2	2	2	2	2
AX-176792830	2	2	0	0	2	2	2	2	2	2	2
AX-176794976	2	2	2	2	2	2	2	2	2	2	2
AX-176794430	2	2	2	2	2	2	2	2	2	2	2
AX-176821527	2	2	2	2	2	2	2	2	2	2	2
AX-176815858	2	2	2	2	2	2	2	2	0	0	2
AX-176811636	2	2	2	2	2	2	2	2	2	2	2
AX-176814361	0	0	0	0	0	0	0	0	0	0	0
AX-147216908	2	2	2	2	2	2	2	2	2	2	2
AX-176801530*	0	0	0	0	0	0	0	0	2	2	0
AX-176797571	2	2	2	2	2	2	2	2	0	0	2
AX-176805004	0	0	0	0	0	0	0	0	0	0	0
AX-147216924*	2	2	2	2	2	2	2	2	2	2	2
AX-176799840*	2	2	2	2	2	2	2	2	2	2	2
AX-176797425	2	2	2	2	2	2	2	2	-1	0	2
AX-176823382	2	2	2	2	2	2	2	2	2	2	2
AX-176804530	2	2	2	2	2	2	2	2	0	0	2
AX-176814829	2	2	2	2	2	2	2	2	2	2	2
AX-176800484*	0	0	0	0	0	0	0	0	2	2	0
AX-176813067*	2	2	2	2	2	2	2	2	2	2	2
AX-176819204	2	2	2	2	2	2	2	2	2	2	2
AX-176800006	2	2	2	2	2	2	2	2	2	2	2
AX-176821949*	2	2	0	0	2	2	2	2	2	2	2
AX-176796804*	2	2	2	2	2	2	2	2	2	2	2
AX-176799870*	2	2	2	2	2	2	2	2	2	2	2
AX-176797388	2	2	2	2	2	2	2	2	2	2	2
AX-176802080	2	2	2	2	2	2	2	2	2	2	2
AX-176793367	2	2	2	2	2	2	2	2	2	2	2
AX-176792477	0	0	0	0	0	0	0	0	0	0	0
AX-176797051	0	0	0	0	0	0	0	0	2	2	0
AX-176792743	0	0	0	0	0	0	0	0	2	2	0
AX-176798748	2	2	2	2	2	2	2	2	2	2	2
AX-176822916	2	2	2	2	2	2	2	2	2	2	2
AX-176798917*	2	2	2	2	2	2	2	2	0	0	2
AX-176817867	2	2	2	2	2	2	2	2	2	2	2
AX-176812625	2	2	2	2	2	2	2	2	2	2	2
AX-176802962*	2	2	2	2	2	2	2	2	2	2	2
AX-176795650*	2	2	2	2	2	2	2	2	2	2	2
AX-176807271	2	2	2	2	2	2	2	2	2	2	2
AX-147216998	0	0	0	0	0	0	0	0	0	0	0
AX-176809127	0	0	0	0	0	0	0	0	0	0	0
AX-176810387	0	0	0	0	0	0	0	0	0	0	0
AX-176804818	2	2	2	2	2	2	2	2	0	0	2
AX-176795682	2	2	2	2	2	2	2	2	2	2	2
AX-176822373	2	2	2	2	2	2	2	2	2	2	2
AX-176804186	2	2	0	0	2	2	2	2	2	2	2
AX-176815977*	0	0	0	0	0	0	0	0	2	2	0
AX-176823030	2	2	2	2	2	2	2	2	2	2	2
AX-176813304*	2	2	2	2	2	2	2	2	2	2	2
AX-176802233	2	2	2	2	2	2	2	2	2	2	2
AX-176812381	2	2	2	2	2	2	2	2	2	2	2
AX-176803553	2	2	2	2	2	2	2	2	2	2	2
AX-176822330	2	2	0	0	2	2	2	2	2	2	2
AX-176808711*	2	2	2	2	2	2	2	2	2	2	2
AX-176814967	2	2	2	2	2	2	2	2	2	2	2
AX-176796199*	2	2	2	2	2	2	2	2	2	2	2
AX-176814365	2	2	2	2	2	2	2	2	2	2	2
AX-176814392*	2	2	2	2	2	2	2	2	2	2	2
AX-176792558	2	2	2	2	2	2	2	2	2	2	2
AX-176812168	2	2	0	0	2	2	2	2	2	2	2
AX-176822345	0	0	0	0	0	0	0	0	0	0	0
AX-147217042	2	2	0	0	2	2	2	2	2	2	2
AX-176816370	2	2	2	2	2	2	2	2	2	2	2
AX-176805084	2	2	2	2	2	2	2	2	2	2	2
AX-176808970*	2	2	2	2	2	2	2	2	2	2	2
AX-176798016	2	2	2	2	2	2	2	2	2	2	2
AX-176797368	0	0	0	0	0	0	0	0	0	0	0
AX-176798058	2	2	2	2	2	2	2	2	0	0	2
AX-176794092	2	2	2	2	2	2	2	2	2	2	2
AX-176806558	0	0	0	0	0	0	0	0	0	0	0
AX-176803511*	2	2	2	2	2	2	2	2	0	0	2
AX-176809961*	0	0	0	0	0	0	0	0	2	2	0
AX-176812357*	2	2	2	2	2	2	2	2	2	2	2
AX-176823206*	2	2	2	2	2	2	2	2	2	2	2
AX-176802804	2	2	2	2	2	2	2	2	2	2	2
AX-176808390	2	2	2	2	2	2	2	2	2	2	2
AX-176802974	2	2	2	2	2	2	2	2	2	2	2
AX-176796160	0	0	0	0	0	0	0	0	0	0	0
AX-176799865	0	0	0	0	0	0	0	0	0	0	0
AX-176811035	2	2	2	2	2	2	2	2	2	2	2
AX-147217086*	0	0	0	0	0	0	0	0	0	0	0
AX-176811642	2	2	2	2	2	2	2	2	2	2	2
AX-176818195	0	0	2	2	0	0	0	0	0	0	0
AX-176797615	0	0	0	0	0	0	0	0	2	2	0
AX-147217092	2	2	2	2	2	2	2	2	2	2	2
AX-176796028	2	2	2	2	2	2	2	2	2	2	2
AX-176814406	2	2	2	2	2	2	2	2	2	2	2
AX-176816235	0	0	0	0	0	0	0	0	0	0	0
AX-176803950*	2	2	2	2	2	2	2	2	2	2	2
AX-176804261	2	2	2	2	2	2	2	2	2	2	2
AX-176807734	0	0	0	0	0	0	0	0	0	0	0
AX-176803007	2	2	2	2	2	2	2	2	2	2	2
AX-176812238	2	2	2	2	2	2	2	2	2	2	2
AX-176792632*	2	2	2	2	2	2	2	2	2	2	2
AX-176792584	2	2	2	2	2	2	2	2	2	2	2
AX-176807791	2	2	2	2	2	2	2	2	2	2	2
AX-176798071	2	2	2	2	2	2	2	2	2	2	2
AX-176794995	0	0	0	0	0	0	0	0	0	0	0
AX-176820353	2	2	2	2	2	2	2	2	2	2	2
AX-176813404	0	0	0	0	0	0	0	0	0	0	0
AX-176806194	0	0	0	0	0	0	0	0	0	0	0
AX-176817661	2	2	0	0	2	2	2	2	2	2	2
AX-176814413	2	2	2	2	2	2	2	2	0	0	2
AX-176822779*	2	2	2	2	2	2	2	2	2	2	2
AX-176814414	2	2	2	2	2	2	2	2	2	2	2
AX-176806875*	2	2	2	2	2	2	2	2	2	2	2
AX-176812365	0	0	2	2	0	0	0	0	0	0	0
AX-176820965*	2	2	2	2	2	2	2	2	2	2	2
AX-176804269*	2	2	2	2	2	2	2	2	2	2	2
AX-176804021	0	0	0	0	0	0	0	0	2	2	0
AX-176802923*	2	2	2	2	2	2	2	2	2	2	2
AX-176814417	2	2	2	2	2	2	2	2	2	2	2
AX-176821259	2	2	2	2	2	2	2	2	2	2	2
AX-176802334	2	2	2	2	2	2	2	2	2	2	2
AX-176798661	0	0	0	0	0	0	0	0	2	2	0
AX-176800105	2	2	2	2	2	2	2	2	2	2	2
AX-176807602*	0	0	0	0	0	0	0	0	0	0	0
AX-176806063	0	0	0	0	0	0	0	0	2	2	0
AX-176820172	2	2	0	0	2	2	2	2	2	2	2
AX-176797934*	2	2	2	2	2	2	2	2	2	2	2
AX-176819273	0	0	0	0	0	0	0	0	0	0	0
AX-176800028*	0	0	0	0	0	0	0	0	0	0	0
AX-176805888	0	0	0	0	0	0	0	0	2	2	0
AX-176795756	2	2	2	2	2	2	2	2	2	2	2
AX-176804015	0	0	0	0	0	0	0	0	2	2	0
AX-176820902	2	2	2	2	2	2	2	2	2	2	2
AX-176808793	2	2	2	2	2	2	2	2	2	2	2
AX-176822960	2	2	2	2	2	2	2	2	2	2	2
AX-176813568	2	2	2	2	2	2	2	2	2	2	2
AX-147217175	2	2	2	2	2	2	2	2	2	2	2
AX-176802309	2	2	2	2	2	2	2	2	2	2	2
AX-147217178	0	0	0	0	0	0	0	0	0	0	0
AX-147217182	2	2	0	0	2	2	2	2	2	2	2
AX-176813365	2	2	0	0	2	2	2	2	2	2	2
AX-176793075	2	2	0	0	2	2	2	2	2	2	2
AX-176792560	2	2	2	2	2	2	2	2	2	2	2
AX-176814429	2	2	0	0	2	2	2	2	2	2	2
AX-176799618*	2	2	2	2	2	2	2	2	2	2	2
AX-176814076*	2	2	2	2	2	2	2	2	0	0	2
AX-176797356	2	2	2	2	2	2	2	2	2	2	2
AX-176799396	0	0	0	0	0	0	0	0	2	2	0
AX-176808600	2	2	2	2	2	2	2	2	2	2	2
AX-176808003	2	2	2	2	2	2	2	2	-1	2	2
AX-176794706	2	2	2	2	2	2	2	2	2	2	2
AX-176797901	0	0	0	0	0	0	0	0	0	0	0
AX-176816036*	0	0	0	0	0	0	0	0	2	2	0
AX-176812067*	2	2	2	2	2	2	2	2	0	0	2
AX-176796650	2	2	2	2	2	2	2	2	2	2	2
AX-176794550	0	0	0	0	0	0	0	0	0	0	0
AX-176820303	2	2	2	2	2	2	2	2	2	2	2
AX-147217257	2	2	2	2	2	0	0	0	2	2	2
AX-176799281	0	0	0	0	0	2	2	2	2	2	0
AX-176804539*	0	0	0	0	0	0	0	0	2	2	0
AX-176805305	0	0	0	0	0	0	0	0	0	0	0
AX-176799601	0	0	0	0	0	0	0	0	2	2	0
AX-176814440	0	0	0	0	0	0	0	0	0	0	0
AX-176821481	2	2	2	2	2	2	2	2	2	2	2
AX-176804379*	2	2	2	2	2	2	2	2	2	2	2
AX-176795344	2	2	2	2	2	2	2	2	0	0	2
AX-176797341	0	0	0	0	0	0	0	0	0	0	0
AX-176798421	2	2	2	2	2	2	2	2	2	2	2
AX-176805551	2	2	2	2	2	2	2	2	2	2	2
AX-176814441	2	2	2	2	2	2	2	2	2	2	2
AX-176814442*	2	2	2	2	2	2	2	2	2	2	2
AX-176814443	0	0	0	0	0	0	0	0	2	2	0
AX-176822498	2	2	2	2	2	2	2	2	2	2	2
AX-147217283	2	2	2	-1	2	2	2	2	2	2	2
AX-176817791	2	2	2	2	2	2	2	2	0	0	2
AX-176794586*	2	2	2	2	2	2	2	2	2	2	2
AX-176804128	0	0	0	0	0	2	2	2	2	2	0
AX-176815795	0	0	0	0	0	0	0	0	2	2	0
AX-176814446	2	2	2	2	2	2	2	2	2	2	2
AX-176807546	2	2	2	2	2	2	2	2	2	2	2
AX-176804502	2	2	2	2	2	2	2	2	2	2	2
AX-147217317*	0	0	0	0	0	2	2	2	2	2	0
AX-176800073	0	0	0	0	0	0	0	0	2	2	0
AX-176803576*	2	2	2	2	2	2	2	2	2	2	2
AX-176798397*	2	2	2	2	2	2	2	2	2	2	2
AX-176805827	0	0	0	0	0	0	0	0	0	0	0
AX-176812334*	0	0	0	0	0	0	0	0	0	0	0
AX-176819856*	2	2	2	2	2	2	2	2	2	2	2
AX-176808182	2	2	2	2	2	2	2	2	2	2	2
AX-176805077	0	0	0	0	0	0	0	0	0	0	0
AX-176812022	0	0	2	2	0	2	2	2	2	2	0
AX-176811415	0	0	2	2	0	2	2	2	2	2	0
AX-176810502	2	2	2	2	2	2	2	2	2	2	2
[truncated: 12,299 more rows]
