# Supplementary material for: Genotyping tools and resources to assess peanut germplasm: smut-resistant landraces as a case study
Source: PeerJ. 2021 Jan 29;9:e10581. doi: 10.7717/peerj.10581 (PMC7849506; doi:10.7717/peerj.10581)
Supplement: Supplemental Information 10 — The underlined names are the 20 genotypes extracted from Clevenger et al. (2018). [file peerj-09-10581-s010.xlsx]

## Sheet: Sheet1
	NPRL-S119	NPRL-S120	NPRL-S121	NPRL-S122	NPRL-S118	I0322	GT-C20	NC94022_82	Tifguard	Gregory	Tifrunner	C76-16	Florida 07	NM Valencia A	ICG1471	PI203396	N080820IJCT	Florunner	SSD6-2	NC3033	A72	COC230	Katie SARI	Hanoch	Olin	Harari
NPRL-S119	.
NPRL-S120	0.0351057	.
NPRL-S121	0.0406487	0.0404434	.
NPRL-S122	0.288647	0.299938	0.284541	.
NPRL-S118	0.0404434	0.0209403	0.0351057	0.292958	.
I0322	0.0474235	0.0279203	0.0379799	0.291316	0.0114966	.
GT-C20	0.344488	0.352905	0.333812	0.321495	0.345925	0.341408	.
NC94022_82	0.354547	0.366249	0.34921	0.216588	0.35968	0.354753	0.305687	.
Tifguard	0.485116	0.492301	0.475262	0.360706	0.484911	0.479984	0.404229	0.253336	.
Gregory	0.461302	0.473825	0.456374	0.3217	0.466023	0.462739	0.383699	0.14535	0.191747	.
Tifrunner	0.451858	0.459454	0.442825	0.325395	0.452063	0.447957	0.394375	0.224595	0.144939	0.189694	.
C76-16	0.475056	0.482242	0.465202	0.341614	0.474441	0.470745	0.40813	0.211661	0.159105	0.13488	0.127489	.
Florida 07	0.458427	0.465613	0.448163	0.324985	0.458222	0.454116	0.393554	0.227469	0.12482	0.165059	0.0899199	0.0979265	.
NM Valencia A	0.125436	0.114556	0.139396	0.400534	0.12441	0.126873	0.409977	0.425375	0.550606	0.528434	0.520632	0.54342	0.528023	.
ICG1471	0.335044	0.343461	0.323137	0.40813	0.337302	0.333607	0.178608	0.399713	0.486758	0.488401	0.46705	0.499281	0.482242	0.400123	.
PI203396	0.375488	0.387189	0.37056	0.219052	0.378978	0.376514	0.385752	0.203654	0.229522	0.236091	0.149456	0.213303	0.175323	0.448778	0.455964	.
N080820IJCT	0.496202	0.508725	0.492096	0.365633	0.501745	0.497639	0.423938	0.195442	0.218846	0.0808869	0.218025	0.1628	0.191747	0.563334	0.517142	0.271813	.
Florunner	0.461712	0.468076	0.450216	0.347157	0.460686	0.456169	0.359064	0.185999	0.125231	0.105933	0.139191	0.115582	0.118251	0.524328	0.443646	0.275098	0.14535	.
SSD6-2	0.247382	0.258674	0.243277	0.0966947	0.251694	0.24882	0.27325	0.13139	0.282488	0.243071	0.246356	0.264627	0.246767	0.323958	0.334018	0.140423	0.287415	0.269349	.
NC3033	0.436871	0.450626	0.431534	0.322316	0.442825	0.43913	0.359269	0.187436	0.254773	0.159926	0.242866	0.175734	0.206734	0.511805	0.444262	0.248614	0.178403	0.194827	0.24574	.
A72	0.448163	0.440567	0.434613	0.34921	0.432765	0.429481	0.38411	0.213509	0.212277	0.143708	0.196674	0.157873	0.165469	0.489427	0.475672	0.261959	0.187641	0.152741	0.273866	0.191952	.
COC230	0.458838	0.47054	0.455143	0.301581	0.463149	0.460686	0.416136	0.168343	0.196264	0.0792445	0.187641	0.102443	0.148224	0.53295	0.536851	0.201601	0.125231	0.140012	0.224184	0.113529	0.144118	.
Katie SARI	0.280435	0.293369	0.287005	0.425375	0.283515	0.28023	0.212277	0.414083	0.513447	0.50852	0.491275	0.525149	0.50893	0.31472	0.108397	0.470745	0.539314	0.465408	0.345514	0.462739	0.48758	0.553274	.
Hanoch	0.455759	0.468692	0.45001	0.332581	0.460891	0.457196	0.375693	0.160337	0.191952	0.0753439	0.19031	0.1318	0.163621	0.524122	0.469719	0.251488	0.10696	0.0979265	0.256826	0.160131	0.149251	0.0971053	0.493123	.
Olin	0.344898	0.353316	0.347362	0.404024	0.348388	0.345104	0.243071	0.37015	0.405871	0.414494	0.392322	0.42907	0.402587	0.393964	0.15931	0.412441	0.445288	0.36317	0.329501	0.420858	0.400944	0.437487	0.172449	0.397865	.
Harari	0.450216	0.461917	0.442414	0.32211	0.453295	0.449189	0.409156	0.181072	0.22172	0.121125	0.191747	0.145145	0.18025	0.523506	0.482242	0.238965	0.174502	0.156436	0.244714	0.157873	0.154794	0.0886881	0.497844	0.1279	0.376309	.
